# Supplementary material for: Absence of Nuclear p16 Is a Diagnostic and Independent Prognostic Biomarker in Squamous Cell Carcinoma of the Cervix
Source: Int J Mol Sci. 2020 Mar 19;21(6):2125. doi: 10.3390/ijms21062125 (PMC7139571; doi:10.3390/ijms21062125)
Supplement: Supplementary file 1 [file ijms-21-02125-s001.zip]

Archive with 3 entries (2 files):
- supplementary/
- supplementary/Mendaza et al_p16 in SCCC_Supplementary Information.docx
- supplementary/Supplementary Table S2.xls
