# Supplementary material for: Absence of Nuclear p16 Is a Diagnostic and Independent Prognostic Biomarker in Squamous Cell Carcinoma of the Cervix
Source: Int J Mol Sci. 2020 Mar 19;21(6):2125. doi: 10.3390/ijms21062125 (PMC7139571; doi:10.3390/ijms21062125)
Supplement: Supplementary file 1 [file ijms-21-02125-s001.zip › supplementary/Supplementary Table S2.xls]

## Sheet: IgG_in-gel
N	Unused	Total	%Cov	%Cov(50)	%Cov(95)	Accession	Name	Species	Peptides(95%)	UniProt ID
1	297.77	297.77	68.32	66.43	64.85	sp|P35579|MYH9_HUMAN	Myosin-9 OS=Homo sapiens OX=9606 GN=MYH9 PE=1 SV=4	HUMAN	265	P35579
2	221.71	221.7	33.22	30.36	24.44	sp|Q15149|PLEC_HUMAN	Plectin OS=Homo sapiens OX=9606 GN=PLEC PE=1 SV=3	HUMAN	113	Q15149
3	205.83	239.87	62.6	59.92	57.24	sp|P35580|MYH10_HUMAN	Myosin-10 OS=Homo sapiens OX=9606 GN=MYH10 PE=1 SV=3	HUMAN	161	P35580
4	105.09	136.17	46.12	41.4	34.99	sp|Q7Z406|MYH14_HUMAN	Myosin-14 OS=Homo sapiens OX=9606 GN=MYH14 PE=1 SV=2	HUMAN	76	Q7Z406
5	97.34	97.34	24.9	23.52	21.52	sp|O75369|FLNB_HUMAN	Filamin-B OS=Homo sapiens OX=9606 GN=FLNB PE=1 SV=2	HUMAN	48	O75369
6	92.06	92.06	50.32	50.23	47.46	sp|Q9UPQ0|LIMC1_HUMAN	LIM and calponin homology domains-containing protein 1 OS=Homo sapiens OX=9606 GN=LIMCH1 PE=1 SV=4	HUMAN	54	Q9UPQ0
7	88.67	88.67	45.71	41.73	39.3	tr|E9PDF6|E9PDF6_HUMAN	Unconventional myosin-Ib OS=Homo sapiens OX=9606 GN=MYO1B PE=1 SV=1	HUMAN	57	E9PDF6
8	83.44	83.44	79.34	70.42	69.33	sp|P35908|K22E_HUMAN	Keratin, type II cytoskeletal 2 epidermal OS=Homo sapiens OX=9606 GN=KRT2 PE=1 SV=2	HUMAN	57	P35908
9	77.97	77.97	21.11	16.54	12.68	sp|P15924|DESP_HUMAN	Desmoplakin OS=Homo sapiens OX=9606 GN=DSP PE=1 SV=3	HUMAN	36	P15924
10	71.45	71.45	24.04	21.39	18.25	tr|A0A0D9SFK2|A0A0D9SFK2_HUMAN	Unconventional myosin-XVIIIa OS=Homo sapiens OX=9606 GN=MYO18A PE=1 SV=1	HUMAN	37	A0A0D9SFK2
11	71.1	71.35	27.39	24.85	21.73	sp|Q9Y4I1|MYO5A_HUMAN	Unconventional myosin-Va OS=Homo sapiens OX=9606 GN=MYO5A PE=1 SV=2	HUMAN	40	Q9Y4I1
12	69.46	83.93	25.11	23.28	19.66	tr|Q60FE5|Q60FE5_HUMAN	Filamin-A OS=Homo sapiens OX=9606 GN=FLNA PE=1 SV=1	HUMAN	40	Q60FE5
13	67.85	78.69	59.63	58.7	57.92	sp|P04264|K2C1_HUMAN	Keratin, type II cytoskeletal 1 OS=Homo sapiens OX=9606 GN=KRT1 PE=1 SV=6	HUMAN	63	P04264
14	66.08	66.08	55.67	55.17	46.8	sp|P02768|ALBU_HUMAN	Serum albumin OS=Homo sapiens OX=9606 GN=ALB PE=1 SV=2	HUMAN	39	P02768
15	64.84	64.93	29.21	26.19	22.75	sp|P46940|IQGA1_HUMAN	Ras GTPase-activating-like protein IQGAP1 OS=Homo sapiens OX=9606 GN=IQGAP1 PE=1 SV=1	HUMAN	32	P46940
16	59.68	70.37	23.43	21.92	19.26	sp|Q9ULV0|MYO5B_HUMAN	Unconventional myosin-Vb OS=Homo sapiens OX=9606 GN=MYO5B PE=1 SV=3	HUMAN	35	Q9ULV0
17	59.61	59.62	56.68	56.51	55.14	sp|P13645|K1C10_HUMAN	Keratin, type I cytoskeletal 10 OS=Homo sapiens OX=9606 GN=KRT10 PE=1 SV=6	HUMAN	56	P13645
18	56.52	72.01	80.75	79.3	73.5	sp|P05787|K2C8_HUMAN	Keratin, type II cytoskeletal 8 OS=Homo sapiens OX=9606 GN=KRT8 PE=1 SV=7	HUMAN	44	P05787
19	56.4	56.5	29.56	25.9	20.68	tr|J3KP06|J3KP06_HUMAN	LIM domain only protein 7 OS=Homo sapiens OX=9606 GN=LMO7 PE=1 SV=2	HUMAN	27	J3KP06
20	55.59	57.65	65.81	62.44	61.32	sp|P35527|K1C9_HUMAN	Keratin, type I cytoskeletal 9 OS=Homo sapiens OX=9606 GN=KRT9 PE=1 SV=3	HUMAN	45	P35527
21	50.57	50.57	46.57	44.48	39.58	sp|P20592|MX2_HUMAN	Interferon-induced GTP-binding protein Mx2 OS=Homo sapiens OX=9606 GN=MX2 PE=1 SV=1	HUMAN	28	P20592
22	50.11	50.13	35.9	29.9	25.78	sp|Q69YQ0|CYTSA_HUMAN	Cytospin-A OS=Homo sapiens OX=9606 GN=SPECC1L PE=1 SV=2	HUMAN	26	Q69YQ0
23	49	53.47	75.46	73.38	67.36	sp|Q04695|K1C17_HUMAN	Keratin, type I cytoskeletal 17 OS=Homo sapiens OX=9606 GN=KRT17 PE=1 SV=2	HUMAN	35	Q04695
24	46.85	55.02	61.41	60.34	53.3	sp|P08729|K2C7_HUMAN	Keratin, type II cytoskeletal 7 OS=Homo sapiens OX=9606 GN=KRT7 PE=1 SV=5	HUMAN	33	P08729
25	43.87	43.87	29.51	26.6	18.74	sp|O14974|MYPT1_HUMAN	Protein phosphatase 1 regulatory subunit 12A OS=Homo sapiens OX=9606 GN=PPP1R12A PE=1 SV=1	HUMAN	21	O14974
26	42.87	42.89	31.99	28.84	20.88	sp|Q13045|FLII_HUMAN	Protein flightless-1 homolog OS=Homo sapiens OX=9606 GN=FLII PE=1 SV=2	HUMAN	20	Q13045
27	42.78	42.79	77.07	70.4	65.6	sp|P63261|ACTG_HUMAN	Actin, cytoplasmic 2 OS=Homo sapiens OX=9606 GN=ACTG1 PE=1 SV=1	HUMAN	39	P63261
28	41.54	41.69	28.43	27.77	27.77	sp|O43707|ACTN4_HUMAN	Alpha-actinin-4 OS=Homo sapiens OX=9606 GN=ACTN4 PE=1 SV=2	HUMAN	23	O43707
29	41.49	41.76	18.84	17.78	11.65	tr|H0Y2S9|H0Y2S9_HUMAN	Myosin phosphatase Rho-interacting protein (Fragment) OS=Homo sapiens OX=9606 GN=MPRIP PE=1 SV=3	HUMAN	19	H0Y2S9
30	41.47	41.63	46.8	46.63	39.74	sp|P12956|XRCC6_HUMAN	X-ray repair cross-complementing protein 6 OS=Homo sapiens OX=9606 GN=XRCC6 PE=1 SV=2	HUMAN	22	P12956
31	40.68	40.74	32.06	27.32	21.84	sp|Q86V48|LUZP1_HUMAN	Leucine zipper protein 1 OS=Homo sapiens OX=9606 GN=LUZP1 PE=1 SV=2	HUMAN	21	Q86V48
32	40.64	61.25	51.02	50.17	43.22	sp|P13647|K2C5_HUMAN	Keratin, type II cytoskeletal 5 OS=Homo sapiens OX=9606 GN=KRT5 PE=1 SV=3	HUMAN	39	P13647
33	39.64	44.1	31.09	29.64	24.54	tr|F5H6E2|F5H6E2_HUMAN	Unconventional myosin-Ic OS=Homo sapiens OX=9606 GN=MYO1C PE=1 SV=1	HUMAN	25	F5H6E2
34	37.55	37.55	24.75	24.75	23.85	tr|A0A087X1R1|A0A087X1R1_HUMAN	Smoothelin OS=Homo sapiens OX=9606 GN=SMTN PE=1 SV=1	HUMAN	20	A0A087X1R1
35	36.78	36.78	36.14	33.43	32.38	sp|P02545|LMNA_HUMAN	Prelamin-A/C OS=Homo sapiens OX=9606 GN=LMNA PE=1 SV=1	HUMAN	19	P02545
36	35.7	35.71	24.42	21.71	12.77	tr|A0A0A0MRM8|A0A0A0MRM8_HUMAN	Unconventional myosin-VI OS=Homo sapiens OX=9606 GN=MYO6 PE=1 SV=1	HUMAN	17	A0A0A0MRM8
37	34.98	37.47	32.05	29.41	26.57	sp|P78385|KRT83_HUMAN	Keratin, type II cuticular Hb3 OS=Homo sapiens OX=9606 GN=KRT83 PE=1 SV=2	HUMAN	23	P78385
38	34.53	34.56	25.08	23.53	15.69	sp|P53621|COPA_HUMAN	Coatomer subunit alpha OS=Homo sapiens OX=9606 GN=COPA PE=1 SV=2	HUMAN	17	P53621
39	34.35	34.37	18.08	13.23	7.402	sp|Q09666|AHNK_HUMAN	Neuroblast differentiation-associated protein AHNAK OS=Homo sapiens OX=9606 GN=AHNAK PE=1 SV=2	HUMAN	17	Q09666
40	33.37	33.38	61.65	59.94	59.94	sp|Q9NYL9|TMOD3_HUMAN	Tropomodulin-3 OS=Homo sapiens OX=9606 GN=TMOD3 PE=1 SV=1	HUMAN	26	Q9NYL9
41	33.31	35.63	47.44	47.44	40	sp|P05783|K1C18_HUMAN	Keratin, type I cytoskeletal 18 OS=Homo sapiens OX=9606 GN=KRT18 PE=1 SV=2	HUMAN	19	P05783
42	33	33.01	31.7	27.51	25.56	tr|A0A2R8Y645|A0A2R8Y645_HUMAN	ATP-dependent RNA helicase DDX3X OS=Homo sapiens OX=9606 GN=DDX3X PE=4 SV=1	HUMAN	19	A0A2R8Y645
43	32.41	38.63	46.25	44.19	39.51	sp|P19013|K2C4_HUMAN	Keratin, type II cytoskeletal 4 OS=Homo sapiens OX=9606 GN=KRT4 PE=1 SV=4	HUMAN	22	P19013
44	32.27	32.3	55.63	53.52	44.01	tr|A7XZE4|A7XZE4_HUMAN	Beta tropomyosin isoform OS=Homo sapiens OX=9606 GN=TPM2 PE=2 SV=1	HUMAN	22	A7XZE4
45	31.73	31.75	24.8	22.14	18.37	sp|Q9P0K7|RAI14_HUMAN	Ankycorbin OS=Homo sapiens OX=9606 GN=RAI14 PE=1 SV=2	HUMAN	17	Q9P0K7
46	31.49	31.5	39.16	33.75	29.26	sp|P11142|HSP7C_HUMAN	Heat shock cognate 71 kDa protein OS=Homo sapiens OX=9606 GN=HSPA8 PE=1 SV=1	HUMAN	18	P11142
47	31.31	31.33	10.27	9.425	7.608	tr|A0A087WUZ3|A0A087WUZ3_HUMAN	Spectrin beta chain OS=Homo sapiens OX=9606 GN=SPTBN1 PE=1 SV=1	HUMAN	15	A0A087WUZ3
48	31.18	41.61	55.46	51.31	46.51	sp|P13646|K1C13_HUMAN	Keratin, type I cytoskeletal 13 OS=Homo sapiens OX=9606 GN=KRT13 PE=1 SV=4	HUMAN	24	P13646
49	30.6	30.63	36.74	33.57	28.53	sp|P42166|LAP2A_HUMAN	Lamina-associated polypeptide 2, isoform alpha OS=Homo sapiens OX=9606 GN=TMPO PE=1 SV=2	HUMAN	15	P42166
50	29.8	29.8	57.23	52.8	43.07	sp|P07355|ANXA2_HUMAN	Annexin A2 OS=Homo sapiens OX=9606 GN=ANXA2 PE=1 SV=2	HUMAN	16	P07355
51	29.61	29.65	38.23	36.35	35.03	sp|P14618|KPYM_HUMAN	Pyruvate kinase PKM OS=Homo sapiens OX=9606 GN=PKM PE=1 SV=4	HUMAN	18	P14618
52	29.45	29.53	33.2	32.24	22.54	sp|P13010|XRCC5_HUMAN	X-ray repair cross-complementing protein 5 OS=Homo sapiens OX=9606 GN=XRCC5 PE=1 SV=3	HUMAN	15	P13010
53	29.26	29.3	43.47	42.57	42.34	sp|P07437|TBB5_HUMAN	Tubulin beta chain OS=Homo sapiens OX=9606 GN=TUBB PE=1 SV=2	HUMAN	20	P07437
54	27.66	60.62	51.42	49.11	44.86	sp|P02538|K2C6A_HUMAN	Keratin, type II cytoskeletal 6A OS=Homo sapiens OX=9606 GN=KRT6A PE=1 SV=3	HUMAN	38	P02538
55	27.48	27.51	28.19	26.35	18.84	sp|Q9UHB6|LIMA1_HUMAN	LIM domain and actin-binding protein 1 OS=Homo sapiens OX=9606 GN=LIMA1 PE=1 SV=1	HUMAN	13	Q9UHB6
56	26.65	26.69	23.2	21.55	19.75	sp|P08238|HS90B_HUMAN	Heat shock protein HSP 90-beta OS=Homo sapiens OX=9606 GN=HSP90AB1 PE=1 SV=4	HUMAN	16	P08238
57	26.65	26.67	26.93	25.36	22.06	sp|P02787|TRFE_HUMAN	Serotransferrin OS=Homo sapiens OX=9606 GN=TF PE=1 SV=3	HUMAN	13	P02787
58	26.56	26.62	9.648	7.166	4.644	tr|A0A0D9SGF6|A0A0D9SGF6_HUMAN	Spectrin alpha chain, non-erythrocytic 1 OS=Homo sapiens OX=9606 GN=SPTAN1 PE=1 SV=1	HUMAN	12	A0A0D9SGF6
59	26.23	28.74	45.55	39.62	33.9	tr|A0A1X7SBR3|A0A1X7SBR3_HUMAN	Glial fibrillary acidic protein OS=Homo sapiens OX=9606 GN=GFAP PE=1 SV=1	HUMAN	15	A0A1X7SBR3
60	26.18	36.18	34.6	32.87	26.99	sp|Q7Z794|K2C1B_HUMAN	Keratin, type II cytoskeletal 1b OS=Homo sapiens OX=9606 GN=KRT77 PE=1 SV=3	HUMAN	22	Q7Z794
61	26.09	47.51	64.62	62.71	51.06	sp|P02533|K1C14_HUMAN	Keratin, type I cytoskeletal 14 OS=Homo sapiens OX=9606 GN=KRT14 PE=1 SV=4	HUMAN	31	P02533
62	25.68	25.74	20.98	17.72	16.2	sp|P13639|EF2_HUMAN	Elongation factor 2 OS=Homo sapiens OX=9606 GN=EEF2 PE=1 SV=4	HUMAN	13	P13639
63	25.49	25.55	52.3	45.16	38.02	tr|A0A2R8Y6G6|A0A2R8Y6G6_HUMAN	Alpha-enolase OS=Homo sapiens OX=9606 GN=ENO1 PE=4 SV=1	HUMAN	13	A0A2R8Y6G6
64	24.53	24.54	24.47	20.83	17.19	sp|Q9Y446|PKP3_HUMAN	Plakophilin-3 OS=Homo sapiens OX=9606 GN=PKP3 PE=1 SV=1	HUMAN	12	Q9Y446
65	24	24	93.88	93.88	93.88	sp|P68871|HBB_HUMAN	Hemoglobin subunit beta OS=Homo sapiens OX=9606 GN=HBB PE=1 SV=2	HUMAN	13	P68871
66	23.4	27.64	35.02	34.1	23.55	sp|P11021|BIP_HUMAN	Endoplasmic reticulum chaperone BiP OS=Homo sapiens OX=9606 GN=HSPA5 PE=1 SV=2	HUMAN	15	P11021
67	23.34	23.41	30.6	28.59	14.77	sp|P14923|PLAK_HUMAN	Junction plakoglobin OS=Homo sapiens OX=9606 GN=JUP PE=1 SV=3	HUMAN	10	P14923
68	23.34	23.35	32.48	29.41	29.41	sp|P38159|RBMX_HUMAN	RNA-binding motif protein, X chromosome OS=Homo sapiens OX=9606 GN=RBMX PE=1 SV=3	HUMAN	13	P38159
69	23.14	23.17	73.78	73.78	64.34	sp|P52907|CAZA1_HUMAN	F-actin-capping protein subunit alpha-1 OS=Homo sapiens OX=9606 GN=CAPZA1 PE=1 SV=3	HUMAN	15	P52907
70	22.87	22.91	43.02	41.24	32.82	sp|P68363|TBA1B_HUMAN	Tubulin alpha-1B chain OS=Homo sapiens OX=9606 GN=TUBA1B PE=1 SV=1	HUMAN	12	P68363
71	22.71	22.85	34.18	31.83	29.29	sp|P25705|ATPA_HUMAN	ATP synthase subunit alpha, mitochondrial OS=Homo sapiens OX=9606 GN=ATP5F1A PE=1 SV=1	HUMAN	13	P25705
72	22.68	22.7	28.41	25	23.05	sp|P27694|RFA1_HUMAN	Replication protein A 70 kDa DNA-binding subunit OS=Homo sapiens OX=9606 GN=RPA1 PE=1 SV=2	HUMAN	12	P27694
73	22.61	22.72	44.84	37.65	29.98	sp|P00558|PGK1_HUMAN	Phosphoglycerate kinase 1 OS=Homo sapiens OX=9606 GN=PGK1 PE=1 SV=3	HUMAN	13	P00558
74	22.12	26.85	32.4	30.22	28.19	tr|A0A0G2JIW1|A0A0G2JIW1_HUMAN	Heat shock 70 kDa protein 1B OS=Homo sapiens OX=9606 GN=HSPA1B PE=1 SV=1	HUMAN	17	A0A0G2JIW1
75	22.01	27.39	38.41	38.41	28.33	sp|P08670|VIME_HUMAN	Vimentin OS=Homo sapiens OX=9606 GN=VIM PE=1 SV=4	HUMAN	14	P08670
76	21.83	21.94	52.87	51.2	46.41	sp|P61158|ARP3_HUMAN	Actin-related protein 3 OS=Homo sapiens OX=9606 GN=ACTR3 PE=1 SV=3	HUMAN	16	P61158
77	21.36	25.53	34.35	31.29	27.53	tr|C4AM86|C4AM86_HUMAN	Keratin, type I cuticular Ha5 OS=Homo sapiens OX=9606 GN=KRT35 PE=1 SV=1	HUMAN	17	C4AM86
78	20.67	20.69	8.943	7.136	6.369	sp|O95425|SVIL_HUMAN	Supervillin OS=Homo sapiens OX=9606 GN=SVIL PE=1 SV=2	HUMAN	11	O95425
79	20.65	28.48	33.38	31.42	26.28	sp|P20591|MX1_HUMAN	Interferon-induced GTP-binding protein Mx1 OS=Homo sapiens OX=9606 GN=MX1 PE=1 SV=4	HUMAN	13	P20591
80	20.19	20.21	27.38	24.32	17.01	sp|Q14134|TRI29_HUMAN	Tripartite motif-containing protein 29 OS=Homo sapiens OX=9606 GN=TRIM29 PE=1 SV=2	HUMAN	11	Q14134
81	19.86	19.87	15.61	14.01	12.62	sp|P11586|C1TC_HUMAN	C-1-tetrahydrofolate synthase, cytoplasmic OS=Homo sapiens OX=9606 GN=MTHFD1 PE=1 SV=3	HUMAN	11	P11586
82	19.85	19.85	40.37	40.37	40.37	sp|P62140|PP1B_HUMAN	Serine/threonine-protein phosphatase PP1-beta catalytic subunit OS=Homo sapiens OX=9606 GN=PPP1CB PE=1 SV=3	HUMAN	13	P62140
83	19.67	27.1	61.21	50.43	41.38	tr|Q5HYB6|Q5HYB6_HUMAN	Epididymis luminal protein 189 OS=Homo sapiens OX=9606 GN=TPM3 PE=1 SV=1	HUMAN	19	Q5HYB6
84	19.64	19.68	36.39	34.49	31.96	sp|P15121|ALDR_HUMAN	Aldose reductase OS=Homo sapiens OX=9606 GN=AKR1B1 PE=1 SV=3	HUMAN	11	P15121
85	19.53	19.58	14.54	14.54	9.752	sp|Q9Y6K5|OAS3_HUMAN	2'-5'-oligoadenylate synthase 3 OS=Homo sapiens OX=9606 GN=OAS3 PE=1 SV=3	HUMAN	10	Q9Y6K5
86	19.52	21.62	23.62	23.62	17.92	tr|J3KTA4|J3KTA4_HUMAN	Probable ATP-dependent RNA helicase DDX5 OS=Homo sapiens OX=9606 GN=DDX5 PE=1 SV=1	HUMAN	14	J3KTA4
87	19.31	19.37	7.533	6.776	3.946	tr|A0A0U1RQF0|A0A0U1RQF0_HUMAN	Fatty acid synthase OS=Homo sapiens OX=9606 GN=FASN PE=1 SV=1	HUMAN	9	A0A0U1RQF0
88	19.23	19.27	20.99	17.61	15.35	sp|P19338|NUCL_HUMAN	Nucleolin OS=Homo sapiens OX=9606 GN=NCL PE=1 SV=3	HUMAN	10	P19338
89	18.75	18.82	18.36	16.24	16.24	tr|F1T0B3|F1T0B3_HUMAN	ATP-dependent RNA helicase DDX1 OS=Homo sapiens OX=9606 GN=DDX1 PE=1 SV=1	HUMAN	11	F1T0B3
90	18.55	18.58	37.87	37.54	35.22	tr|B1AK88|B1AK88_HUMAN	Capping protein (Actin filament) muscle Z-line, beta, isoform CRA_d OS=Homo sapiens OX=9606 GN=CAPZB PE=1 SV=1	HUMAN	13	B1AK88
91	18.5	18.58	16.35	14.08	12	sp|P22314|UBA1_HUMAN	Ubiquitin-like modifier-activating enzyme 1 OS=Homo sapiens OX=9606 GN=UBA1 PE=1 SV=3	HUMAN	9	P22314
92	18.4	18.41	32.68	26.41	23.59	sp|Q5VTE0|EF1A3_HUMAN	Putative elongation factor 1-alpha-like 3 OS=Homo sapiens OX=9606 GN=EEF1A1P5 PE=5 SV=1	HUMAN	11	Q5VTE0
93	18.27	18.35	12.91	12.44	8.74	sp|Q08211|DHX9_HUMAN	ATP-dependent RNA helicase A OS=Homo sapiens OX=9606 GN=DHX9 PE=1 SV=4	HUMAN	9	Q08211
94	18.22	18.25	31.58	29.19	22.01	tr|A0A024R6I7|A0A024R6I7_HUMAN	Alpha-1-antitrypsin OS=Homo sapiens OX=9606 GN=SERPINA1 PE=1 SV=1	HUMAN	10	A0A024R6I7
95	18.09	18.16	10.68	9.867	7.364	tr|A0A2R8YDI1|A0A2R8YDI1_HUMAN	Homeobox protein cut-like 1 OS=Homo sapiens OX=9606 GN=CUX1 PE=4 SV=1	HUMAN	9	A0A2R8YDI1
96	17.99	18	64.41	64.41	61.02	tr|J3QRS3|J3QRS3_HUMAN	Myosin regulatory light chain 12A OS=Homo sapiens OX=9606 GN=MYL12A PE=1 SV=1	HUMAN	13	J3QRS3
97	17.8	17.83	14.78	13.25	10.2	sp|Q02413|DSG1_HUMAN	Desmoglein-1 OS=Homo sapiens OX=9606 GN=DSG1 PE=1 SV=2	HUMAN	11	Q02413
98	17.68	42.1	60.47	53.49	48.2	sp|P08779|K1C16_HUMAN	Keratin, type I cytoskeletal 16 OS=Homo sapiens OX=9606 GN=KRT16 PE=1 SV=4	HUMAN	26	P08779
99	17.61	19.58	29.46	27.05	15.63	sp|Q16352|AINX_HUMAN	Alpha-internexin OS=Homo sapiens OX=9606 GN=INA PE=1 SV=2	HUMAN	8	Q16352
100	17.55	17.62	15.51	14.47	10.56	tr|A0A0A0MT01|A0A0A0MT01_HUMAN	Gelsolin OS=Homo sapiens OX=9606 GN=GSN PE=1 SV=1	HUMAN	8	A0A0A0MT01
101	17.38	17.48	17.4	15.21	11.64	sp|P52272|HNRPM_HUMAN	Heterogeneous nuclear ribonucleoprotein M OS=Homo sapiens OX=9606 GN=HNRNPM PE=1 SV=3	HUMAN	9	P52272
102	17.28	17.32	47.95	46.06	39.43	sp|P05388|RLA0_HUMAN	60S acidic ribosomal protein P0 OS=Homo sapiens OX=9606 GN=RPLP0 PE=1 SV=1	HUMAN	8	P05388
103	17.11	17.16	61.84	57.89	57.89	tr|J3KND3|J3KND3_HUMAN	Myosin light polypeptide 6 OS=Homo sapiens OX=9606 GN=MYL6 PE=1 SV=1	HUMAN	19	J3KND3
104	16.87	16.94	35.41	35.41	29.46	sp|P22626|ROA2_HUMAN	Heterogeneous nuclear ribonucleoproteins A2/B1 OS=Homo sapiens OX=9606 GN=HNRNPA2B1 PE=1 SV=2	HUMAN	11	P22626
105	16.52	16.55	32.54	32.54	30.15	sp|P04406|G3P_HUMAN	Glyceraldehyde-3-phosphate dehydrogenase OS=Homo sapiens OX=9606 GN=GAPDH PE=1 SV=3	HUMAN	12	P04406
106	16.31	17.11	32.74	31.22	22.84	sp|P61160|ARP2_HUMAN	Actin-related protein 2 OS=Homo sapiens OX=9606 GN=ACTR2 PE=1 SV=1	HUMAN	12	P61160
107	16.14	16.2	43.93	36.99	26.01	sp|P04083|ANXA1_HUMAN	Annexin A1 OS=Homo sapiens OX=9606 GN=ANXA1 PE=1 SV=2	HUMAN	8	P04083
108	16.11	16.14	63.64	63.64	60	sp|P62937|PPIA_HUMAN	Peptidyl-prolyl cis-trans isomerase A OS=Homo sapiens OX=9606 GN=PPIA PE=1 SV=2	HUMAN	10	P62937
109	16.05	16.12	16.39	15.65	11.45	tr|H7BYN4|H7BYN4_HUMAN	Kinesin-like protein OS=Homo sapiens OX=9606 GN=KIF23 PE=1 SV=1	HUMAN	9	H7BYN4
110	15.91	16.05	50.46	47.69	37.04	sp|P23284|PPIB_HUMAN	Peptidyl-prolyl cis-trans isomerase B OS=Homo sapiens OX=9606 GN=PPIB PE=1 SV=2	HUMAN	10	P23284
111	15.87	16.6	16.9	13.92	8.847	sp|O94832|MYO1D_HUMAN	Unconventional myosin-Id OS=Homo sapiens OX=9606 GN=MYO1D PE=1 SV=2	HUMAN	9	O94832
112	15.8	18.09	17.93	16.31	11.71	sp|P14625|ENPL_HUMAN	Endoplasmin OS=Homo sapiens OX=9606 GN=HSP90B1 PE=1 SV=1	HUMAN	9	P14625
113	15.6	15.66	14.55	13.81	9.826	tr|A0A1W2PPS1|A0A1W2PPS1_HUMAN	Heterogeneous nuclear ribonucleoprotein U OS=Homo sapiens OX=9606 GN=HNRNPU PE=1 SV=1	HUMAN	9	A0A1W2PPS1
114	15.2	15.27	27.79	24.42	18.95	sp|P19474|RO52_HUMAN	E3 ubiquitin-protein ligase TRIM21 OS=Homo sapiens OX=9606 GN=TRIM21 PE=1 SV=1	HUMAN	8	P19474
115	15.13	15.19	31.63	28.01	25.3	sp|P00338|LDHA_HUMAN	L-lactate dehydrogenase A chain OS=Homo sapiens OX=9606 GN=LDHA PE=1 SV=2	HUMAN	8	P00338
116	15.13	15.16	20.53	16.5	13.04	sp|Q9Y608|LRRF2_HUMAN	Leucine-rich repeat flightless-interacting protein 2 OS=Homo sapiens OX=9606 GN=LRRFIP2 PE=1 SV=1	HUMAN	8	Q9Y608
117	15.11	15.12	14.65	13.51	10.73	tr|H0YFD6|H0YFD6_HUMAN	Trifunctional enzyme subunit alpha, mitochondrial OS=Homo sapiens OX=9606 GN=HADHA PE=1 SV=2	HUMAN	8	H0YFD6
118	15.07	15.16	51.03	44.86	34.98	sp|P23396|RS3_HUMAN	40S ribosomal protein S3 OS=Homo sapiens OX=9606 GN=RPS3 PE=1 SV=2	HUMAN	8	P23396
119	14.95	14.99	38.89	35.76	28.47	sp|Q02878|RL6_HUMAN	60S ribosomal protein L6 OS=Homo sapiens OX=9606 GN=RPL6 PE=1 SV=3	HUMAN	8	Q02878
120	14.81	14.89	35.33	33	23.33	sp|O15144|ARPC2_HUMAN	Actin-related protein 2/3 complex subunit 2 OS=Homo sapiens OX=9606 GN=ARPC2 PE=1 SV=1	HUMAN	10	O15144
121	14.78	16.37	21.5	19.15	15.17	sp|P38646|GRP75_HUMAN	Stress-70 protein, mitochondrial OS=Homo sapiens OX=9606 GN=HSPA9 PE=1 SV=2	HUMAN	8	P38646
122	14.74	14.79	33.15	26.9	24.73	tr|J3KPS3|J3KPS3_HUMAN	Fructose-bisphosphate aldolase OS=Homo sapiens OX=9606 GN=ALDOA PE=1 SV=1	HUMAN	10	J3KPS3
123	14.66	14.77	5.964	4.484	4.136	tr|E7EVA0|E7EVA0_HUMAN	Microtubule-associated protein OS=Homo sapiens OX=9606 GN=MAP4 PE=1 SV=1	HUMAN	8	E7EVA0
124	14.61	14.65	58.18	58.18	45.45	sp|P05161|ISG15_HUMAN	Ubiquitin-like protein ISG15 OS=Homo sapiens OX=9606 GN=ISG15 PE=1 SV=5	HUMAN	8	P05161
125	14.57	14.65	57.24	52.63	38.82	sp|P62269|RS18_HUMAN	40S ribosomal protein S18 OS=Homo sapiens OX=9606 GN=RPS18 PE=1 SV=3	HUMAN	10	P62269
126	14.5	14.56	15.14	15.14	15.14	sp|P05187|PPB1_HUMAN	Alkaline phosphatase, placental type OS=Homo sapiens OX=9606 GN=ALPP PE=1 SV=2	HUMAN	8	P05187
127	14.48	14.58	37.55	37.55	28.27	tr|Q5QPL9|Q5QPL9_HUMAN	RNA-binding protein Raly (Fragment) OS=Homo sapiens OX=9606 GN=RALY PE=1 SV=1	HUMAN	9	Q5QPL9
128	14.22	19.25	32.12	25.77	19.81	sp|Q8N1N4|K2C78_HUMAN	Keratin, type II cytoskeletal 78 OS=Homo sapiens OX=9606 GN=KRT78 PE=1 SV=2	HUMAN	10	Q8N1N4
129	14.03	14.11	13.31	12.72	7.988	sp|P09874|PARP1_HUMAN	Poly [ADP-ribose] polymerase 1 OS=Homo sapiens OX=9606 GN=PARP1 PE=1 SV=4	HUMAN	8	P09874
130	13.96	21.47	49.19	46.77	32.26	tr|H7BYY1|H7BYY1_HUMAN	Tropomyosin 1 (Alpha), isoform CRA_m OS=Homo sapiens OX=9606 GN=TPM1 PE=1 SV=1	HUMAN	11	H7BYY1
131	13.94	18.54	27.34	27.34	17.4	sp|Q3SY84|K2C71_HUMAN	Keratin, type II cytoskeletal 71 OS=Homo sapiens OX=9606 GN=KRT71 PE=1 SV=3	HUMAN	9	Q3SY84
132	13.93	14.05	7.504	6.015	3.99	tr|A0A087WVQ6|A0A087WVQ6_HUMAN	Clathrin heavy chain OS=Homo sapiens OX=9606 GN=CLTC PE=1 SV=1	HUMAN	7	A0A087WVQ6
133	13.88	13.96	51.04	48.55	44.81	sp|O00299|CLIC1_HUMAN	Chloride intracellular channel protein 1 OS=Homo sapiens OX=9606 GN=CLIC1 PE=1 SV=4	HUMAN	7	O00299
134	13.87	13.96	49.05	44.49	25.86	sp|P62701|RS4X_HUMAN	40S ribosomal protein S4, X isoform OS=Homo sapiens OX=9606 GN=RPS4X PE=1 SV=2	HUMAN	8	P62701
135	13.47	13.53	22.86	22.86	13.96	sp|P10809|CH60_HUMAN	60 kDa heat shock protein, mitochondrial OS=Homo sapiens OX=9606 GN=HSPD1 PE=1 SV=2	HUMAN	6	P10809
136	13.39	18.26	67.48	58.39	47.55	sp|P47755|CAZA2_HUMAN	F-actin-capping protein subunit alpha-2 OS=Homo sapiens OX=9606 GN=CAPZA2 PE=1 SV=3	HUMAN	10	P47755
137	13.3	13.33	68.31	68.31	47.89	sp|P69905|HBA_HUMAN	Hemoglobin subunit alpha OS=Homo sapiens OX=9606 GN=HBA1 PE=1 SV=2	HUMAN	8	P69905
138	13.28	27.05	59.68	51.61	38.71	sp|P67936|TPM4_HUMAN	Tropomyosin alpha-4 chain OS=Homo sapiens OX=9606 GN=TPM4 PE=1 SV=3	HUMAN	16	P67936
139	13.17	13.23	55.14	55.14	43.93	sp|P30044|PRDX5_HUMAN	Peroxiredoxin-5, mitochondrial OS=Homo sapiens OX=9606 GN=PRDX5 PE=1 SV=4	HUMAN	7	P30044
140	13.15	13.21	20.87	19.24	15.06	sp|P19525|E2AK2_HUMAN	Interferon-induced, double-stranded RNA-activated protein kinase OS=Homo sapiens OX=9606 GN=EIF2AK2 PE=1 SV=2	HUMAN	7	P19525
141	13.14	13.21	18.2	18.2	11.35	sp|P21980|TGM2_HUMAN	Protein-glutamine gamma-glutamyltransferase 2 OS=Homo sapiens OX=9606 GN=TGM2 PE=1 SV=2	HUMAN	7	P21980
142	13.1	13.13	20.8	20.8	17.04	tr|A0A0A0MS08|A0A0A0MS08_HUMAN	Immunoglobulin heavy constant gamma 1 (Fragment) OS=Homo sapiens OX=9606 GN=IGHG1 PE=1 SV=1	HUMAN	7	A0A0A0MS08
143	12.98	13.1	42.08	39.58	36.67	sp|Q96C19|EFHD2_HUMAN	EF-hand domain-containing protein D2 OS=Homo sapiens OX=9606 GN=EFHD2 PE=1 SV=1	HUMAN	9	Q96C19
144	12.81	12.86	62.86	62.86	62.86	sp|P07737|PROF1_HUMAN	Profilin-1 OS=Homo sapiens OX=9606 GN=PFN1 PE=1 SV=2	HUMAN	8	P07737
145	12.81	12.85	14.93	10.67	9.333	sp|P42224|STAT1_HUMAN	Signal transducer and activator of transcription 1-alpha/beta OS=Homo sapiens OX=9606 GN=STAT1 PE=1 SV=2	HUMAN	6	P42224
146	12.75	12.8	13.01	13.01	13.01	tr|H3BNC9|H3BNC9_HUMAN	Uncharacterized protein OS=Homo sapiens OX=9606 PE=4 SV=2	HUMAN	7	H3BNC9
147	12.62	12.69	20.23	19.09	16.82	sp|P06576|ATPB_HUMAN	ATP synthase subunit beta, mitochondrial OS=Homo sapiens OX=9606 GN=ATP5F1B PE=1 SV=3	HUMAN	7	P06576
148	12.58	12.76	10.71	5.816	5.248	sp|Q9P2E9|RRBP1_HUMAN	Ribosome-binding protein 1 OS=Homo sapiens OX=9606 GN=RRBP1 PE=1 SV=5	HUMAN	8	Q9P2E9
149	12.54	12.66	47.95	43.27	43.27	tr|A0A0A0MSI0|A0A0A0MSI0_HUMAN	Peroxiredoxin-1 (Fragment) OS=Homo sapiens OX=9606 GN=PRDX1 PE=1 SV=1	HUMAN	9	A0A0A0MSI0
150	12.21	12.28	24.93	22.55	18.99	sp|P37837|TALDO_HUMAN	Transaldolase OS=Homo sapiens OX=9606 GN=TALDO1 PE=1 SV=2	HUMAN	6	P37837
151	12.18	12.29	9.948	9.215	6.806	sp|Q9Y2W1|TR150_HUMAN	Thyroid hormone receptor-associated protein 3 OS=Homo sapiens OX=9606 GN=THRAP3 PE=1 SV=2	HUMAN	6	Q9Y2W1
152	12.09	12.17	16.32	15.69	14.1	tr|J3KPF3|J3KPF3_HUMAN	4F2 cell-surface antigen heavy chain OS=Homo sapiens OX=9606 GN=SLC3A2 PE=1 SV=1	HUMAN	7	J3KPF3
153	12.08	12.16	44.83	41.38	41.38	sp|P39019|RS19_HUMAN	40S ribosomal protein S19 OS=Homo sapiens OX=9606 GN=RPS19 PE=1 SV=2	HUMAN	7	P39019
154	12.04	12.12	40.69	40.69	28.92	tr|E9PK25|E9PK25_HUMAN	Cofilin-1 OS=Homo sapiens OX=9606 GN=CFL1 PE=1 SV=1	HUMAN	5	E9PK25
155	11.92	12.09	14.33	11.65	8.399	sp|Q14764|MVP_HUMAN	Major vault protein OS=Homo sapiens OX=9606 GN=MVP PE=1 SV=4	HUMAN	7	Q14764
156	11.92	11.96	38.4	38.4	38.4	sp|P62851|RS25_HUMAN	40S ribosomal protein S25 OS=Homo sapiens OX=9606 GN=RPS25 PE=1 SV=1	HUMAN	6	P62851
157	11.9	12.02	32.76	26.28	19.45	sp|P15880|RS2_HUMAN	40S ribosomal protein S2 OS=Homo sapiens OX=9606 GN=RPS2 PE=1 SV=2	HUMAN	6	P15880
158	11.81	11.84	34.59	25	20.55	tr|G3V4C1|G3V4C1_HUMAN	Heterogeneous nuclear ribonucleoproteins C1/C2 OS=Homo sapiens OX=9606 GN=HNRNPC PE=1 SV=1	HUMAN	7	G3V4C1
159	11.72	11.94	15.01	10.39	7.555	sp|Q14151|SAFB2_HUMAN	Scaffold attachment factor B2 OS=Homo sapiens OX=9606 GN=SAFB2 PE=1 SV=1	HUMAN	7	Q14151
160	11.65	11.67	60.77	56.91	35.91	sp|P84077|ARF1_HUMAN	ADP-ribosylation factor 1 OS=Homo sapiens OX=9606 GN=ARF1 PE=1 SV=2	HUMAN	7	P84077
161	11.58	38.57	36.1	32.1	23.51	sp|Q6WCQ1|MPRIP_HUMAN	Myosin phosphatase Rho-interacting protein OS=Homo sapiens OX=9606 GN=MPRIP PE=1 SV=3	HUMAN	19	Q6WCQ1
162	11.49	11.53	3.257	2.658	1.797	sp|Q14573|ITPR3_HUMAN	Inositol 1,4,5-trisphosphate receptor type 3 OS=Homo sapiens OX=9606 GN=ITPR3 PE=1 SV=2	HUMAN	5	Q14573
163	11.45	12.76	40.07	30.62	28.01	tr|F8W6I7|F8W6I7_HUMAN	Heterogeneous nuclear ribonucleoprotein A1 OS=Homo sapiens OX=9606 GN=HNRNPA1 PE=1 SV=2	HUMAN	9	F8W6I7
164	11.39	11.41	30.88	26.76	26.76	sp|Q96IZ0|PAWR_HUMAN	PRKC apoptosis WT1 regulator protein OS=Homo sapiens OX=9606 GN=PAWR PE=1 SV=1	HUMAN	6	Q96IZ0
165	11.35	11.38	8.218	6.465	4.169	tr|A0A0G2JPP5|A0A0G2JPP5_HUMAN	Protein scribble homolog OS=Homo sapiens OX=9606 GN=SCRIB PE=1 SV=1	HUMAN	5	A0A0G2JPP5
166	11.27	11.29	7.412	7.412	7.412	sp|Q96QK1|VPS35_HUMAN	Vacuolar protein sorting-associated protein 35 OS=Homo sapiens OX=9606 GN=VPS35 PE=1 SV=2	HUMAN	6	Q96QK1
167	11.13	11.15	32.21	26.51	17.79	sp|P12236|ADT3_HUMAN	ADP/ATP translocase 3 OS=Homo sapiens OX=9606 GN=SLC25A6 PE=1 SV=4	HUMAN	5	P12236
168	11.06	11.09	23.09	21.4	14.62	tr|G8JLB6|G8JLB6_HUMAN	Heterogeneous nuclear ribonucleoprotein H OS=Homo sapiens OX=9606 GN=HNRNPH1 PE=1 SV=1	HUMAN	5	G8JLB6
169	11.04	11.06	41.06	33.33	30.08	sp|P31946|1433B_HUMAN	14-3-3 protein beta/alpha OS=Homo sapiens OX=9606 GN=YWHAB PE=1 SV=3	HUMAN	7	P31946
170	11.03	11.05	32.96	30.71	26.97	sp|P02647|APOA1_HUMAN	Apolipoprotein A-I OS=Homo sapiens OX=9606 GN=APOA1 PE=1 SV=1	HUMAN	7	P02647
171	11.02	12.44	31.75	26.98	26.72	sp|P51991|ROA3_HUMAN	Heterogeneous nuclear ribonucleoprotein A3 OS=Homo sapiens OX=9606 GN=HNRNPA3 PE=1 SV=2	HUMAN	10	P51991
172	10.89	10.94	7.336	4.931	4.45	sp|P01024|CO3_HUMAN	Complement C3 OS=Homo sapiens OX=9606 GN=C3 PE=1 SV=2	HUMAN	6	P01024
173	10.7	10.75	36.05	33.33	24.15	sp|P06748|NPM_HUMAN	Nucleophosmin OS=Homo sapiens OX=9606 GN=NPM1 PE=1 SV=2	HUMAN	6	P06748
174	10.67	10.75	9.35	7.073	6.098	sp|Q86VP6|CAND1_HUMAN	Cullin-associated NEDD8-dissociated protein 1 OS=Homo sapiens OX=9606 GN=CAND1 PE=1 SV=2	HUMAN	6	Q86VP6
175	10.67	10.72	16.86	16.86	15.22	sp|P36578|RL4_HUMAN	60S ribosomal protein L4 OS=Homo sapiens OX=9606 GN=RPL4 PE=1 SV=5	HUMAN	7	P36578
176	10.66	10.7	12.64	10.22	7.473	sp|Q7KZF4|SND1_HUMAN	Staphylococcal nuclease domain-containing protein 1 OS=Homo sapiens OX=9606 GN=SND1 PE=1 SV=1	HUMAN	6	Q7KZF4
177	10.64	10.66	25.14	23.14	20.86	sp|Q12792|TWF1_HUMAN	Twinfilin-1 OS=Homo sapiens OX=9606 GN=TWF1 PE=1 SV=3	HUMAN	5	Q12792
178	10.62	21.12	33.42	31.68	24.75	sp|O76009|KT33A_HUMAN	Keratin, type I cuticular Ha3-I OS=Homo sapiens OX=9606 GN=KRT33A PE=2 SV=2	HUMAN	20	O76009
179	10.58	10.68	19.41	13.11	9.965	tr|H0Y2W2|H0Y2W2_HUMAN	ATPase family AAA domain-containing protein 3A (Fragment) OS=Homo sapiens OX=9606 GN=ATAD3A PE=1 SV=1	HUMAN	6	H0Y2W2
180	10.55	10.67	21.38	21.38	10.45	sp|P09543|CN37_HUMAN	2',3'-cyclic-nucleotide 3'-phosphodiesterase OS=Homo sapiens OX=9606 GN=CNP PE=1 SV=2	HUMAN	6	P09543
181	10.5	10.82	56.97	48.48	44.24	sp|P60981|DEST_HUMAN	Destrin OS=Homo sapiens OX=9606 GN=DSTN PE=1 SV=3	HUMAN	6	P60981
182	10.5	10.52	30.36	27.06	23.1	tr|H0YLU7|H0YLU7_HUMAN	Electron transfer flavoprotein subunit alpha, mitochondrial (Fragment) OS=Homo sapiens OX=9606 GN=ETFA PE=1 SV=1	HUMAN	5	H0YLU7
183	10.4	10.48	13	11.23	10.04	tr|A0A1C7CYX9|A0A1C7CYX9_HUMAN	Dihydropyrimidinase-related protein 2 OS=Homo sapiens OX=9606 GN=DPYSL2 PE=1 SV=1	HUMAN	7	A0A1C7CYX9
184	10.35	10.41	27.64	19.94	19.94	tr|G5E9G0|G5E9G0_HUMAN	60S ribosomal protein L3 OS=Homo sapiens OX=9606 GN=RPL3 PE=1 SV=1	HUMAN	6	G5E9G0
185	10.34	10.35	3.586	3.586	3.065	sp|Q9C0C2|TB182_HUMAN	182 kDa tankyrase-1-binding protein OS=Homo sapiens OX=9606 GN=TNKS1BP1 PE=1 SV=4	HUMAN	5	Q9C0C2
186	10.29	10.33	17.81	14.1	11.13	sp|P50991|TCPD_HUMAN	T-complex protein 1 subunit delta OS=Homo sapiens OX=9606 GN=CCT4 PE=1 SV=4	HUMAN	5	P50991
187	10.23	10.24	21.91	16.49	14.53	sp|P13489|RINI_HUMAN	Ribonuclease inhibitor OS=Homo sapiens OX=9606 GN=RNH1 PE=1 SV=2	HUMAN	5	P13489
188	10.13	10.23	34.85	29.92	21.97	sp|P61247|RS3A_HUMAN	40S ribosomal protein S3a OS=Homo sapiens OX=9606 GN=RPS3A PE=1 SV=2	HUMAN	6	P61247
189	10.13	10.2	44.6	41.31	37.56	sp|P48047|ATPO_HUMAN	ATP synthase subunit O, mitochondrial OS=Homo sapiens OX=9606 GN=ATP5O PE=1 SV=1	HUMAN	6	P48047
190	10.11	10.15	34.13	31.14	26.95	tr|Q5VVC8|Q5VVC8_HUMAN	60S ribosomal protein L11 OS=Homo sapiens OX=9606 GN=RPL11 PE=1 SV=2	HUMAN	5	Q5VVC8
191	10.05	10.08	13.92	8.301	6.897	sp|Q9NR30|DDX21_HUMAN	Nucleolar RNA helicase 2 OS=Homo sapiens OX=9606 GN=DDX21 PE=1 SV=5	HUMAN	5	Q9NR30
192	10.02	10.1	55.48	40.41	38.36	sp|P62249|RS16_HUMAN	40S ribosomal protein S16 OS=Homo sapiens OX=9606 GN=RPS16 PE=1 SV=2	HUMAN	6	P62249
193	9.96	10.03	27.27	27.27	23.53	tr|H0Y7A7|H0Y7A7_HUMAN	Calmodulin-2 (Fragment) OS=Homo sapiens OX=9606 GN=CALM2 PE=1 SV=1	HUMAN	8	H0Y7A7
194	9.85	9.89	21.6	19.01	16.85	sp|P61978|HNRPK_HUMAN	Heterogeneous nuclear ribonucleoprotein K OS=Homo sapiens OX=9606 GN=HNRNPK PE=1 SV=1	HUMAN	5	P61978
195	9.83	9.91	66.67	58.79	43.03	sp|P30050|RL12_HUMAN	60S ribosomal protein L12 OS=Homo sapiens OX=9606 GN=RPL12 PE=1 SV=1	HUMAN	6	P30050
196	9.68	9.88	19.42	17.63	12.23	sp|P17987|TCPA_HUMAN	T-complex protein 1 subunit alpha OS=Homo sapiens OX=9606 GN=TCP1 PE=1 SV=1	HUMAN	6	P17987
197	9.68	9.71	19.08	15.94	13.29	sp|O75874|IDHC_HUMAN	Isocitrate dehydrogenase [NADP] cytoplasmic OS=Homo sapiens OX=9606 GN=IDH1 PE=1 SV=2	HUMAN	5	O75874
198	9.58	9.65	13.3	12.11	8.52	sp|Q96PK6|RBM14_HUMAN	RNA-binding protein 14 OS=Homo sapiens OX=9606 GN=RBM14 PE=1 SV=2	HUMAN	5	Q96PK6
199	9.44	9.5	9.845	9.845	7.081	sp|Q5T749|KPRP_HUMAN	Keratinocyte proline-rich protein OS=Homo sapiens OX=9606 GN=KPRP PE=1 SV=1	HUMAN	5	Q5T749
200	9.43	9.53	57.94	57.94	39.25	tr|J3QRI7|J3QRI7_HUMAN	60S ribosomal protein L26 (Fragment) OS=Homo sapiens OX=9606 GN=RPL26 PE=4 SV=1	HUMAN	6	J3QRI7
201	9.43	9.51	43.84	40.41	34.93	tr|Q32Q12|Q32Q12_HUMAN	Nucleoside diphosphate kinase OS=Homo sapiens OX=9606 GN=NME1-NME2 PE=1 SV=1	HUMAN	5	Q32Q12
202	9.41	9.52	59.15	59.15	38.03	sp|Q14019|COTL1_HUMAN	Coactosin-like protein OS=Homo sapiens OX=9606 GN=COTL1 PE=1 SV=3	HUMAN	5	Q14019
203	9.4	9.5	22.22	12.26	9.579	tr|A0A087WTT1|A0A087WTT1_HUMAN	Polyadenylate-binding protein OS=Homo sapiens OX=9606 GN=PABPC1 PE=1 SV=1	HUMAN	5	A0A087WTT1
204	9.22	26.88	20.4	18.83	17.49	sp|P12814|ACTN1_HUMAN	Alpha-actinin-1 OS=Homo sapiens OX=9606 GN=ACTN1 PE=1 SV=2	HUMAN	14	P12814
205	9.22	9.32	18.2	10.44	8.07	sp|Q9H0H5|RGAP1_HUMAN	Rac GTPase-activating protein 1 OS=Homo sapiens OX=9606 GN=RACGAP1 PE=1 SV=1	HUMAN	5	Q9H0H5
206	9.22	9.25	7.4	4.467	3.867	sp|P31327|CPSM_HUMAN	Carbamoyl-phosphate synthase [ammonia], mitochondrial OS=Homo sapiens OX=9606 GN=CPS1 PE=1 SV=2	HUMAN	5	P31327
207	9.08	9.15	14.06	9.705	8.579	tr|B9A067|B9A067_HUMAN	MICOS complex subunit MIC60 OS=Homo sapiens OX=9606 GN=IMMT PE=1 SV=2	HUMAN	5	B9A067
208	8.99	9.04	26.33	22.19	13.91	sp|P40926|MDHM_HUMAN	Malate dehydrogenase, mitochondrial OS=Homo sapiens OX=9606 GN=MDH2 PE=1 SV=3	HUMAN	4	P40926
209	8.89	8.95	36.34	20.28	20.28	sp|P04899|GNAI2_HUMAN	Guanine nucleotide-binding protein G(i) subunit alpha-2 OS=Homo sapiens OX=9606 GN=GNAI2 PE=1 SV=3	HUMAN	6	P04899
210	8.81	8.84	26.32	24.06	21.05	sp|P62424|RL7A_HUMAN	60S ribosomal protein L7a OS=Homo sapiens OX=9606 GN=RPL7A PE=1 SV=2	HUMAN	5	P62424
211	8.8	8.84	17.36	16.11	13.81	sp|P09914|IFIT1_HUMAN	Interferon-induced protein with tetratricopeptide repeats 1 OS=Homo sapiens OX=9606 GN=IFIT1 PE=1 SV=2	HUMAN	5	P09914
212	8.8	8.82	50	50	37.86	sp|P62829|RL23_HUMAN	60S ribosomal protein L23 OS=Homo sapiens OX=9606 GN=RPL23 PE=1 SV=1	HUMAN	6	P62829
213	8.76	8.8	15.16	12.36	8.896	sp|P04843|RPN1_HUMAN	Dolichyl-diphosphooligosaccharide--protein glycosyltransferase subunit 1 OS=Homo sapiens OX=9606 GN=RPN1 PE=1 SV=1	HUMAN	5	P04843
214	8.75	8.81	43.96	38.16	32.85	sp|P51149|RAB7A_HUMAN	Ras-related protein Rab-7a OS=Homo sapiens OX=9606 GN=RAB7A PE=1 SV=1	HUMAN	6	P51149
215	8.7	8.72	24.11	19.73	13.15	sp|P30447|1A23_HUMAN	HLA class I histocompatibility antigen, A-23 alpha chain OS=Homo sapiens OX=9606 GN=HLA-A PE=1 SV=1	HUMAN	4	P30447
216	8.68	10.93	30.54	23.95	21.56	sp|P07195|LDHB_HUMAN	L-lactate dehydrogenase B chain OS=Homo sapiens OX=9606 GN=LDHB PE=1 SV=2	HUMAN	7	P07195
217	8.65	8.69	24.25	24.25	21.59	tr|H3BRU6|H3BRU6_HUMAN	Poly(rC)-binding protein 2 (Fragment) OS=Homo sapiens OX=9606 GN=PCBP2 PE=1 SV=1	HUMAN	5	H3BRU6
218	8.63	8.65	12.48	9.358	8.073	sp|P49368|TCPG_HUMAN	T-complex protein 1 subunit gamma OS=Homo sapiens OX=9606 GN=CCT3 PE=1 SV=4	HUMAN	4	P49368
219	8.59	8.63	8.905	6.039	5.118	sp|O95782|AP2A1_HUMAN	AP-2 complex subunit alpha-1 OS=Homo sapiens OX=9606 GN=AP2A1 PE=1 SV=3	HUMAN	5	O95782
220	8.56	8.59	31.49	31.49	31.49	tr|F8WCF6|F8WCF6_HUMAN	Actin-related protein 2/3 complex subunit 4 OS=Homo sapiens OX=9606 GN=ARPC4-TTLL3 PE=3 SV=1	HUMAN	6	F8WCF6
221	8.55	8.56	14.61	13.03	11.46	sp|Q96QA5|GSDMA_HUMAN	Gasdermin-A OS=Homo sapiens OX=9606 GN=GSDMA PE=1 SV=4	HUMAN	4	Q96QA5
222	8.54	8.58	31.33	27.11	27.11	tr|U3KQK0|U3KQK0_HUMAN	Histone H2B OS=Homo sapiens OX=9606 GN=HIST1H2BN PE=1 SV=1	HUMAN	9	U3KQK0
223	8.49	8.56	43.11	38.22	20.44	tr|C9JZP6|C9JZP6_HUMAN	Dehydrogenase/reductase SDR family member 2, mitochondrial (Fragment) OS=Homo sapiens OX=9606 GN=DHRS2 PE=1 SV=2	HUMAN	5	C9JZP6
224	8.48	8.56	7.044	6.403	5.656	sp|P63010|AP2B1_HUMAN	AP-2 complex subunit beta OS=Homo sapiens OX=9606 GN=AP2B1 PE=1 SV=1	HUMAN	5	P63010
225	8.48	8.53	8.886	7.757	6.629	sp|Q14444|CAPR1_HUMAN	Caprin-1 OS=Homo sapiens OX=9606 GN=CAPRIN1 PE=1 SV=2	HUMAN	5	Q14444
226	8.48	8.49	76.52	76.52	66.96	sp|P05387|RLA2_HUMAN	60S acidic ribosomal protein P2 OS=Homo sapiens OX=9606 GN=RPLP2 PE=1 SV=1	HUMAN	4	P05387
227	8.47	8.53	21.43	15.27	11.33	sp|P00738|HPT_HUMAN	Haptoglobin OS=Homo sapiens OX=9606 GN=HP PE=1 SV=1	HUMAN	4	P00738
228	8.46	8.52	14.33	11.6	9.044	tr|E7EQR4|E7EQR4_HUMAN	Ezrin OS=Homo sapiens OX=9606 GN=EZR PE=1 SV=3	HUMAN	5	E7EQR4
229	8.42	8.48	24	24	24	tr|M0R0R2|M0R0R2_HUMAN	40S ribosomal protein S5 OS=Homo sapiens OX=9606 GN=RPS5 PE=1 SV=1	HUMAN	6	M0R0R2
230	8.36	8.4	17.91	16.28	11.4	sp|P00505|AATM_HUMAN	Aspartate aminotransferase, mitochondrial OS=Homo sapiens OX=9606 GN=GOT2 PE=1 SV=3	HUMAN	4	P00505
231	8.24	8.29	41.72	37.09	25.17	sp|P62277|RS13_HUMAN	40S ribosomal protein S13 OS=Homo sapiens OX=9606 GN=RPS13 PE=1 SV=2	HUMAN	4	P62277
232	8.23	8.32	37.1	29.44	16.13	sp|P18124|RL7_HUMAN	60S ribosomal protein L7 OS=Homo sapiens OX=9606 GN=RPL7 PE=1 SV=1	HUMAN	5	P18124
233	8.22	8.23	28.95	28.95	25.26	tr|J3QQ67|J3QQ67_HUMAN	60S ribosomal protein L18 (Fragment) OS=Homo sapiens OX=9606 GN=RPL18 PE=1 SV=1	HUMAN	4	J3QQ67
234	8.18	12.01	20.77	14.13	13.92	sp|O76013|KRT36_HUMAN	Keratin, type I cuticular Ha6 OS=Homo sapiens OX=9606 GN=KRT36 PE=1 SV=1	HUMAN	15	O76013
235	8.17	8.24	12.15	8.103	8.103	sp|Q9NZN4|EHD2_HUMAN	EH domain-containing protein 2 OS=Homo sapiens OX=9606 GN=EHD2 PE=1 SV=2	HUMAN	5	Q9NZN4
236	8.12	14.75	20.7	18.52	15.47	sp|Q7Z3Y8|K1C27_HUMAN	Keratin, type I cytoskeletal 27 OS=Homo sapiens OX=9606 GN=KRT27 PE=1 SV=2	HUMAN	15	Q7Z3Y8
237	8.08	8.14	11.46	7.516	5.605	sp|Q16666|IF16_HUMAN	Gamma-interferon-inducible protein 16 OS=Homo sapiens OX=9606 GN=IFI16 PE=1 SV=3	HUMAN	4	Q16666
238	8.07	8.11	6.732	4.896	4.896	tr|D3DTX6|D3DTX6_HUMAN	Neurabin-2 OS=Homo sapiens OX=9606 GN=PPP1R9B PE=1 SV=1	HUMAN	4	D3DTX6
239	8.05	8.09	13.52	6.824	6.824	sp|P55072|TERA_HUMAN	Transitional endoplasmic reticulum ATPase OS=Homo sapiens OX=9606 GN=VCP PE=1 SV=4	HUMAN	5	P55072
240	8.03	8.19	53.09	37.11	18.56	tr|A0A024R4M0|A0A024R4M0_HUMAN	40S ribosomal protein S9 OS=Homo sapiens OX=9606 GN=RPS9 PE=1 SV=1	HUMAN	4	A0A024R4M0
241	8.02	8.07	10.09	6.797	4.325	sp|P55060|XPO2_HUMAN	Exportin-2 OS=Homo sapiens OX=9606 GN=CSE1L PE=1 SV=3	HUMAN	5	P55060
242	8	8.05	20.93	15.7	11.03	sp|P78371|TCPB_HUMAN	T-complex protein 1 subunit beta OS=Homo sapiens OX=9606 GN=CCT2 PE=1 SV=4	HUMAN	4	P78371
243	7.97	8.05	17.37	17.37	12.71	sp|P41091|IF2G_HUMAN	Eukaryotic translation initiation factor 2 subunit 3 OS=Homo sapiens OX=9606 GN=EIF2S3 PE=1 SV=3	HUMAN	5	P41091
244	7.96	8.02	31.58	31.58	28.42	sp|P41222|PTGDS_HUMAN	Prostaglandin-H2 D-isomerase OS=Homo sapiens OX=9606 GN=PTGDS PE=1 SV=1	HUMAN	5	P41222
245	7.87	7.96	9.458	9.458	6.259	sp|P33993|MCM7_HUMAN	DNA replication licensing factor MCM7 OS=Homo sapiens OX=9606 GN=MCM7 PE=1 SV=4	HUMAN	4	P33993
246	7.87	7.91	47.92	42.19	38.54	sp|P32969|RL9_HUMAN	60S ribosomal protein L9 OS=Homo sapiens OX=9606 GN=RPL9 PE=1 SV=1	HUMAN	5	P32969
247	7.86	7.95	58.77	58.77	48.25	tr|E5RI99|E5RI99_HUMAN	60S ribosomal protein L30 (Fragment) OS=Homo sapiens OX=9606 GN=RPL30 PE=1 SV=1	HUMAN	5	E5RI99
248	7.83	7.88	23.61	23.61	21.18	sp|P62995|TRA2B_HUMAN	Transformer-2 protein homolog beta OS=Homo sapiens OX=9606 GN=TRA2B PE=1 SV=1	HUMAN	4	P62995
249	7.79	7.84	37.82	37.82	33.97	sp|P62979|RS27A_HUMAN	Ubiquitin-40S ribosomal protein S27a OS=Homo sapiens OX=9606 GN=RPS27A PE=1 SV=2	HUMAN	4	P62979
250	7.74	7.78	37.01	33.12	28.57	tr|M0R117|M0R117_HUMAN	60S ribosomal protein L18a OS=Homo sapiens OX=9606 GN=RPL18A PE=1 SV=1	HUMAN	4	M0R117
251	7.66	7.8	7.084	5.549	4.723	tr|F5H6X6|F5H6X6_HUMAN	Neutral alpha-glucosidase AB OS=Homo sapiens OX=9606 GN=GANAB PE=1 SV=1	HUMAN	4	F5H6X6
252	7.65	7.7	7.231	5.372	4.649	sp|P49588|SYAC_HUMAN	Alanine--tRNA ligase, cytoplasmic OS=Homo sapiens OX=9606 GN=AARS PE=1 SV=2	HUMAN	4	P49588
253	7.6	7.67	33.57	28.67	16.78	sp|P60174|TPIS_HUMAN	Triosephosphate isomerase OS=Homo sapiens OX=9606 GN=TPI1 PE=1 SV=3	HUMAN	4	P60174
254	7.6	7.67	30	26.47	18.24	tr|H0YKD8|H0YKD8_HUMAN	60S ribosomal protein L28 OS=Homo sapiens OX=9606 GN=RPL28 PE=1 SV=1	HUMAN	4	H0YKD8
255	7.6	7.64	21.64	21.64	21.64	tr|A0A286YF37|A0A286YF37_HUMAN	F-box only protein 2 (Fragment) OS=Homo sapiens OX=9606 GN=FBXO2 PE=1 SV=1	HUMAN	4	A0A286YF37
256	7.59	7.68	22.65	22.65	17.95	tr|J3KQE5|J3KQE5_HUMAN	GTP-binding nuclear protein Ran (Fragment) OS=Homo sapiens OX=9606 GN=RAN PE=1 SV=1	HUMAN	5	J3KQE5
257	7.54	8.25	35.47	26.6	20.69	sp|P40429|RL13A_HUMAN	60S ribosomal protein L13a OS=Homo sapiens OX=9606 GN=RPL13A PE=1 SV=2	HUMAN	4	P40429
258	7.5	7.63	17.21	14.96	7.481	tr|J3QSX6|J3QSX6_HUMAN	Actin-binding LIM protein 1 OS=Homo sapiens OX=9606 GN=ABLIM1 PE=1 SV=2	HUMAN	3	J3QSX6
259	7.41	7.43	29.77	29.77	29.77	sp|Q96QV6|H2A1A_HUMAN	Histone H2A type 1-A OS=Homo sapiens OX=9606 GN=HIST1H2AA PE=1 SV=3	HUMAN	4	Q96QV6
260	7.39	20.59	19.26	16.67	14.89	sp|P07900|HS90A_HUMAN	Heat shock protein HSP 90-alpha OS=Homo sapiens OX=9606 GN=HSP90AA1 PE=1 SV=5	HUMAN	12	P07900
261	7.37	7.42	27.75	27.75	21.99	sp|P60953|CDC42_HUMAN	Cell division control protein 42 homolog OS=Homo sapiens OX=9606 GN=CDC42 PE=1 SV=2	HUMAN	5	P60953
262	7.34	7.4	19.46	17.45	12.08	tr|J3KPX7|J3KPX7_HUMAN	Prohibitin-2 OS=Homo sapiens OX=9606 GN=PHB2 PE=1 SV=2	HUMAN	3	J3KPX7
263	7.31	7.37	14.37	11.22	7.48	sp|P07237|PDIA1_HUMAN	Protein disulfide-isomerase OS=Homo sapiens OX=9606 GN=P4HB PE=1 SV=3	HUMAN	5	P07237
264	7.3	7.34	11.74	11.74	9.919	tr|Q5JW30|Q5JW30_HUMAN	Double-stranded RNA-binding protein Staufen homolog 1 OS=Homo sapiens OX=9606 GN=STAU1 PE=1 SV=1	HUMAN	4	Q5JW30
265	7.29	30.17	54.91	49.6	44.56	sp|P68032|ACTC_HUMAN	Actin, alpha cardiac muscle 1 OS=Homo sapiens OX=9606 GN=ACTC1 PE=1 SV=1	HUMAN	23	P68032
266	7.26	7.31	15.95	15.95	15.95	sp|P62917|RL8_HUMAN	60S ribosomal protein L8 OS=Homo sapiens OX=9606 GN=RPL8 PE=1 SV=2	HUMAN	4	P62917
267	7.24	7.34	57.28	57.28	38.83	sp|P62805|H4_HUMAN	Histone H4 OS=Homo sapiens OX=9606 GN=HIST1H4A PE=1 SV=2	HUMAN	5	P62805
268	7.22	7.34	20.69	16.5	8.621	sp|P60842|IF4A1_HUMAN	Eukaryotic initiation factor 4A-I OS=Homo sapiens OX=9606 GN=EIF4A1 PE=1 SV=1	HUMAN	3	P60842
269	7.19	7.29	15.05	11.65	9.951	sp|P00966|ASSY_HUMAN	Argininosuccinate synthase OS=Homo sapiens OX=9606 GN=ASS1 PE=1 SV=2	HUMAN	4	P00966
270	7.18	7.4	15.03	10.98	4.837	sp|P11387|TOP1_HUMAN	DNA topoisomerase 1 OS=Homo sapiens OX=9606 GN=TOP1 PE=1 SV=2	HUMAN	3	P11387
271	7.12	7.16	33.11	29.14	29.14	sp|O15511|ARPC5_HUMAN	Actin-related protein 2/3 complex subunit 5 OS=Homo sapiens OX=9606 GN=ARPC5 PE=1 SV=3	HUMAN	6	O15511
272	7.08	7.19	10.45	6.66	4.201	sp|P29317|EPHA2_HUMAN	Ephrin type-A receptor 2 OS=Homo sapiens OX=9606 GN=EPHA2 PE=1 SV=2	HUMAN	4	P29317
273	7.05	7.14	29.76	29.76	22.44	sp|P62820|RAB1A_HUMAN	Ras-related protein Rab-1A OS=Homo sapiens OX=9606 GN=RAB1A PE=1 SV=3	HUMAN	4	P62820
274	7.02	7.14	5.043	4	4	tr|E9PCY5|E9PCY5_HUMAN	DNA topoisomerase 2 (Fragment) OS=Homo sapiens OX=9606 GN=TOP2B PE=1 SV=1	HUMAN	4	E9PCY5
275	6.97	7.08	14.6	11.65	9.982	sp|Q9H223|EHD4_HUMAN	EH domain-containing protein 4 OS=Homo sapiens OX=9606 GN=EHD4 PE=1 SV=1	HUMAN	4	Q9H223
276	6.96	34.83	30.37	27.42	26.04	sp|P78386|KRT85_HUMAN	Keratin, type II cuticular Hb5 OS=Homo sapiens OX=9606 GN=KRT85 PE=1 SV=1	HUMAN	22	P78386
277	6.95	7	13.49	10.76	5.165	tr|E9PRY8|E9PRY8_HUMAN	Elongation factor 1-delta OS=Homo sapiens OX=9606 GN=EEF1D PE=1 SV=1	HUMAN	3	E9PRY8
278	6.94	6.98	17.32	15.22	15.22	sp|P12277|KCRB_HUMAN	Creatine kinase B-type OS=Homo sapiens OX=9606 GN=CKB PE=1 SV=1	HUMAN	4	P12277
279	6.9	6.97	20.72	20.72	20.72	tr|C9JXA5|C9JXA5_HUMAN	Guanine nucleotide-binding protein G(I)/G(S)/G(T) subunit beta-2 (Fragment) OS=Homo sapiens OX=9606 GN=GNB2 PE=1 SV=1	HUMAN	4	C9JXA5
280	6.89	8.98	35.35	35.35	23.23	sp|P32119|PRDX2_HUMAN	Peroxiredoxin-2 OS=Homo sapiens OX=9606 GN=PRDX2 PE=1 SV=5	HUMAN	5	P32119
281	6.88	7.01	15.25	12.87	8.317	sp|P30101|PDIA3_HUMAN	Protein disulfide-isomerase A3 OS=Homo sapiens OX=9606 GN=PDIA3 PE=1 SV=4	HUMAN	4	P30101
282	6.82	6.89	12.35	12.35	8.642	sp|Q96P63|SPB12_HUMAN	Serpin B12 OS=Homo sapiens OX=9606 GN=SERPINB12 PE=1 SV=1	HUMAN	3	Q96P63
283	6.81	6.88	19.01	16.53	16.53	sp|P31944|CASPE_HUMAN	Caspase-14 OS=Homo sapiens OX=9606 GN=CASP14 PE=1 SV=2	HUMAN	4	P31944
284	6.79	6.86	27.27	22.46	22.46	tr|X6RJP6|X6RJP6_HUMAN	Transgelin-2 (Fragment) OS=Homo sapiens OX=9606 GN=TAGLN2 PE=1 SV=1	HUMAN	4	X6RJP6
285	6.79	6.82	63.55	63.55	63.55	sp|P01834|IGKC_HUMAN	Immunoglobulin kappa constant OS=Homo sapiens OX=9606 GN=IGKC PE=1 SV=2	HUMAN	4	P01834
286	6.77	6.86	11.52	9.465	7.819	tr|E7ENZ3|E7ENZ3_HUMAN	T-complex protein 1 subunit epsilon OS=Homo sapiens OX=9606 GN=CCT5 PE=1 SV=1	HUMAN	4	E7ENZ3
287	6.77	6.86	29.79	29.79	26.06	tr|Q5JR95|Q5JR95_HUMAN	40S ribosomal protein S8 OS=Homo sapiens OX=9606 GN=RPS8 PE=1 SV=1	HUMAN	4	Q5JR95
288	6.76	6.88	38.58	38.58	25.98	sp|P53999|TCP4_HUMAN	Activated RNA polymerase II transcriptional coactivator p15 OS=Homo sapiens OX=9606 GN=SUB1 PE=1 SV=3	HUMAN	3	P53999
289	6.72	6.79	29.89	23.37	23.37	sp|P62834|RAP1A_HUMAN	Ras-related protein Rap-1A OS=Homo sapiens OX=9606 GN=RAP1A PE=1 SV=1	HUMAN	4	P62834
290	6.65	6.71	50.4	39.2	32.8	sp|P62899|RL31_HUMAN	60S ribosomal protein L31 OS=Homo sapiens OX=9606 GN=RPL31 PE=1 SV=1	HUMAN	4	P62899
291	6.63	6.72	38.2	34.27	24.72	sp|O15145|ARPC3_HUMAN	Actin-related protein 2/3 complex subunit 3 OS=Homo sapiens OX=9606 GN=ARPC3 PE=1 SV=3	HUMAN	6	O15145
292	6.61	6.69	20.86	20.86	20.86	sp|P30086|PEBP1_HUMAN	Phosphatidylethanolamine-binding protein 1 OS=Homo sapiens OX=9606 GN=PEBP1 PE=1 SV=3	HUMAN	4	P30086
293	6.58	9.01	30.59	27.45	18.04	sp|P62258|1433E_HUMAN	14-3-3 protein epsilon OS=Homo sapiens OX=9606 GN=YWHAE PE=1 SV=1	HUMAN	5	P62258
294	6.58	6.67	11.16	7.907	7.907	sp|P13667|PDIA4_HUMAN	Protein disulfide-isomerase A4 OS=Homo sapiens OX=9606 GN=PDIA4 PE=1 SV=2	HUMAN	5	P13667
295	6.57	6.64	6.443	5.462	5.462	sp|P07384|CAN1_HUMAN	Calpain-1 catalytic subunit OS=Homo sapiens OX=9606 GN=CAPN1 PE=1 SV=1	HUMAN	4	P07384
296	6.5	6.59	32.5	25	16.5	tr|X1WI28|X1WI28_HUMAN	60S ribosomal protein L10 (Fragment) OS=Homo sapiens OX=9606 GN=RPL10 PE=1 SV=7	HUMAN	3	X1WI28
297	6.5	6.57	14.52	11.48	11.48	sp|O75955|FLOT1_HUMAN	Flotillin-1 OS=Homo sapiens OX=9606 GN=FLOT1 PE=1 SV=3	HUMAN	4	O75955
298	6.44	6.61	30.48	19.37	14.29	sp|P05198|IF2A_HUMAN	Eukaryotic translation initiation factor 2 subunit 1 OS=Homo sapiens OX=9606 GN=EIF2S1 PE=1 SV=3	HUMAN	5	P05198
299	6.39	6.47	27.01	27.01	15.64	sp|P26373|RL13_HUMAN	60S ribosomal protein L13 OS=Homo sapiens OX=9606 GN=RPL13 PE=1 SV=4	HUMAN	4	P26373
300	6.39	6.46	39.13	39.13	39.13	tr|H0YLA2|H0YLA2_HUMAN	Signal recognition particle 14 kDa protein OS=Homo sapiens OX=9606 GN=SRP14 PE=1 SV=1	HUMAN	4	H0YLA2
301	6.34	6.36	2.914	2.313	1.896	tr|F8VPD4|F8VPD4_HUMAN	CAD protein OS=Homo sapiens OX=9606 GN=CAD PE=1 SV=1	HUMAN	3	F8VPD4
302	6.3	6.38	45.56	28.89	21.67	sp|P07741|APT_HUMAN	Adenine phosphoribosyltransferase OS=Homo sapiens OX=9606 GN=APRT PE=1 SV=2	HUMAN	4	P07741
303	6.3	6.36	25.25	25.25	21.21	tr|H3BSC1|H3BSC1_HUMAN	Ras-related protein Rab-11A OS=Homo sapiens OX=9606 GN=RAB11A PE=1 SV=1	HUMAN	4	H3BSC1
304	6.29	6.31	10.4	9.071	7.08	sp|P49411|EFTU_HUMAN	Elongation factor Tu, mitochondrial OS=Homo sapiens OX=9606 GN=TUFM PE=1 SV=2	HUMAN	3	P49411
305	6.27	6.33	26.19	26.19	18.1	tr|B9A041|B9A041_HUMAN	Malate dehydrogenase, cytoplasmic OS=Homo sapiens OX=9606 GN=MDH1 PE=1 SV=1	HUMAN	3	B9A041
306	6.18	6.19	32.12	26.67	23.03	sp|P46783|RS10_HUMAN	40S ribosomal protein S10 OS=Homo sapiens OX=9606 GN=RPS10 PE=1 SV=1	HUMAN	3	P46783
307	6.17	9.49	33.06	25.71	22.45	sp|P27348|1433T_HUMAN	14-3-3 protein theta OS=Homo sapiens OX=9606 GN=YWHAQ PE=1 SV=1	HUMAN	6	P27348
308	6.12	6.2	9.873	8.745	5.501	sp|Q08945|SSRP1_HUMAN	FACT complex subunit SSRP1 OS=Homo sapiens OX=9606 GN=SSRP1 PE=1 SV=1	HUMAN	3	Q08945
309	6.1	6.14	5.822	4.909	4.11	sp|Q14974|IMB1_HUMAN	Importin subunit beta-1 OS=Homo sapiens OX=9606 GN=KPNB1 PE=1 SV=2	HUMAN	3	Q14974
310	6.07	6.15	8.286	7.286	3.429	sp|P17655|CAN2_HUMAN	Calpain-2 catalytic subunit OS=Homo sapiens OX=9606 GN=CAPN2 PE=1 SV=6	HUMAN	3	P17655
311	6.04	6.11	35.43	32	25.71	tr|K7ERT8|K7ERT8_HUMAN	60S ribosomal protein L23a (Fragment) OS=Homo sapiens OX=9606 GN=RPL23A PE=1 SV=1	HUMAN	4	K7ERT8
312	6.03	6.19	8.306	7.143	6.146	sp|Q07065|CKAP4_HUMAN	Cytoskeleton-associated protein 4 OS=Homo sapiens OX=9606 GN=CKAP4 PE=1 SV=2	HUMAN	3	Q07065
313	6	8.16	17.26	14.16	8.407	sp|Q6KB66|K2C80_HUMAN	Keratin, type II cytoskeletal 80 OS=Homo sapiens OX=9606 GN=KRT80 PE=1 SV=2	HUMAN	4	Q6KB66
314	6	6.15	10.27	8.634	4.699	tr|E9PLK3|E9PLK3_HUMAN	Aminopeptidase OS=Homo sapiens OX=9606 GN=NPEPPS PE=1 SV=1	HUMAN	4	E9PLK3
315	6	6.14	55.06	55.06	17.72	sp|P62280|RS11_HUMAN	40S ribosomal protein S11 OS=Homo sapiens OX=9606 GN=RPS11 PE=1 SV=3	HUMAN	3	P62280
316	6	6	5.497	4.123	4.123	tr|E9PFZ2|E9PFZ2_HUMAN	Ceruloplasmin OS=Homo sapiens OX=9606 GN=CP PE=1 SV=1	HUMAN	3	E9PFZ2
317	6	6	21.13	21.13	21.13	tr|H0Y8D1|H0Y8D1_HUMAN	Trypsin-1 (Fragment) OS=Homo sapiens OX=9606 GN=PRSS1 PE=1 SV=1	HUMAN	9	H0Y8D1
318	6	6	14.45	14.45	14.45	tr|C9J9K3|C9J9K3_HUMAN	40S ribosomal protein SA (Fragment) OS=Homo sapiens OX=9606 GN=RPSA PE=1 SV=8	HUMAN	3	C9J9K3
319	5.96	9.27	24.29	24.29	21.05	sp|P61981|1433G_HUMAN	14-3-3 protein gamma OS=Homo sapiens OX=9606 GN=YWHAG PE=1 SV=2	HUMAN	6	P61981
320	5.93	6.08	18.47	18.47	11.36	tr|B4DY09|B4DY09_HUMAN	cDNA FLJ51660, highly similar to Interleukin enhancer-binding factor 2 OS=Homo sapiens OX=9606 GN=ILF2 PE=1 SV=1	HUMAN	3	B4DY09
321	5.9	6.15	32.55	32.55	13.73	sp|P38117|ETFB_HUMAN	Electron transfer flavoprotein subunit beta OS=Homo sapiens OX=9606 GN=ETFB PE=1 SV=3	HUMAN	3	P38117
322	5.88	6	35.66	29.92	20.49	sp|Q9Y224|RTRAF_HUMAN	RNA transcription, translation and transport factor protein OS=Homo sapiens OX=9606 GN=RTRAF PE=1 SV=1	HUMAN	4	Q9Y224
323	5.86	6.05	24.73	18.28	12.63	sp|O15143|ARC1B_HUMAN	Actin-related protein 2/3 complex subunit 1B OS=Homo sapiens OX=9606 GN=ARPC1B PE=1 SV=3	HUMAN	4	O15143
324	5.81	5.9	27.32	18.54	18.54	sp|P04792|HSPB1_HUMAN	Heat shock protein beta-1 OS=Homo sapiens OX=9606 GN=HSPB1 PE=1 SV=2	HUMAN	4	P04792
325	5.79	5.82	16.38	13.79	13.79	tr|C9JRZ6|C9JRZ6_HUMAN	MICOS complex subunit OS=Homo sapiens OX=9606 GN=CHCHD3 PE=1 SV=2	HUMAN	3	C9JRZ6
326	5.78	5.85	31.76	31.76	27.7	sp|Q04837|SSBP_HUMAN	Single-stranded DNA-binding protein, mitochondrial OS=Homo sapiens OX=9606 GN=SSBP1 PE=1 SV=1	HUMAN	4	Q04837
327	5.77	27.31	43.37	39.1	38.88	sp|P68371|TBB4B_HUMAN	Tubulin beta-4B chain OS=Homo sapiens OX=9606 GN=TUBB4B PE=1 SV=1	HUMAN	17	P68371
328	5.76	5.86	8.26	5.617	3.965	sp|Q13200|PSMD2_HUMAN	26S proteasome non-ATPase regulatory subunit 2 OS=Homo sapiens OX=9606 GN=PSMD2 PE=1 SV=3	HUMAN	3	Q13200
329	5.72	5.77	4.52	3.875	3.321	tr|A0A1W2PNX8|A0A1W2PNX8_HUMAN	Protein unc-45 homolog A OS=Homo sapiens OX=9606 GN=UNC45A PE=1 SV=1	HUMAN	3	A0A1W2PNX8
330	5.7	5.78	20.19	13.25	10.41	sp|P02649|APOE_HUMAN	Apolipoprotein E OS=Homo sapiens OX=9606 GN=APOE PE=1 SV=1	HUMAN	3	P02649
331	5.7	5.78	11.34	9.491	7.407	sp|P23526|SAHH_HUMAN	Adenosylhomocysteinase OS=Homo sapiens OX=9606 GN=AHCY PE=1 SV=4	HUMAN	3	P23526
332	5.69	5.75	47.25	47.25	36.26	tr|E9PJD9|E9PJD9_HUMAN	60S ribosomal protein L27a OS=Homo sapiens OX=9606 GN=RPL27A PE=1 SV=1	HUMAN	3	E9PJD9
333	5.65	5.79	34.15	26.22	17.68	sp|P84103|SRSF3_HUMAN	Serine/arginine-rich splicing factor 3 OS=Homo sapiens OX=9606 GN=SRSF3 PE=1 SV=1	HUMAN	4	P84103
334	5.65	5.71	30.41	23.39	23.39	tr|J3QQT2|J3QQT2_HUMAN	60S ribosomal protein L17 (Fragment) OS=Homo sapiens OX=9606 GN=RPL17 PE=3 SV=1	HUMAN	3	J3QQT2
335	5.61	5.73	16.73	11.45	4.727	sp|Q14247|SRC8_HUMAN	Src substrate cortactin OS=Homo sapiens OX=9606 GN=CTTN PE=1 SV=2	HUMAN	2	Q14247
336	5.6	5.7	19.56	14.83	9.779	sp|P63244|RACK1_HUMAN	Receptor of activated protein C kinase 1 OS=Homo sapiens OX=9606 GN=RACK1 PE=1 SV=3	HUMAN	3	P63244
337	5.6	5.68	24.22	17.19	14.06	sp|P30048|PRDX3_HUMAN	Thioredoxin-dependent peroxide reductase, mitochondrial OS=Homo sapiens OX=9606 GN=PRDX3 PE=1 SV=3	HUMAN	5	P30048
338	5.53	5.62	15.6	14.18	9.22	sp|P01011|AACT_HUMAN	Alpha-1-antichymotrypsin OS=Homo sapiens OX=9606 GN=SERPINA3 PE=1 SV=2	HUMAN	3	P01011
339	5.49	5.54	6.312	4.983	4.983	tr|F5H8D7|F5H8D7_HUMAN	DNA repair protein XRCC1 OS=Homo sapiens OX=9606 GN=XRCC1 PE=1 SV=2	HUMAN	3	F5H8D7
340	5.47	5.58	8.741	6.519	5.333	sp|Q0ZGT2|NEXN_HUMAN	Nexilin OS=Homo sapiens OX=9606 GN=NEXN PE=1 SV=1	HUMAN	3	Q0ZGT2
341	5.46	5.54	23.13	17.59	10.1	sp|Q96AG4|LRC59_HUMAN	Leucine-rich repeat-containing protein 59 OS=Homo sapiens OX=9606 GN=LRRC59 PE=1 SV=1	HUMAN	3	Q96AG4
342	5.43	8.14	23.03	14.89	12.64	sp|Q15365|PCBP1_HUMAN	Poly(rC)-binding protein 1 OS=Homo sapiens OX=9606 GN=PCBP1 PE=1 SV=2	HUMAN	4	Q15365
343	5.4	6.14	27.07	23.08	7.123	sp|Q9NZR1|TMOD2_HUMAN	Tropomodulin-2 OS=Homo sapiens OX=9606 GN=TMOD2 PE=1 SV=1	HUMAN	2	Q9NZR1
344	5.32	5.39	21.35	21.35	17.19	sp|P63000|RAC1_HUMAN	Ras-related C3 botulinum toxin substrate 1 OS=Homo sapiens OX=9606 GN=RAC1 PE=1 SV=1	HUMAN	3	P63000
345	5.3	5.34	16.03	10.58	10.58	sp|Q53GQ0|DHB12_HUMAN	Very-long-chain 3-oxoacyl-CoA reductase OS=Homo sapiens OX=9606 GN=HSD17B12 PE=1 SV=2	HUMAN	3	Q53GQ0
346	5.28	10.31	50.56	50.56	33.33	sp|P18085|ARF4_HUMAN	ADP-ribosylation factor 4 OS=Homo sapiens OX=9606 GN=ARF4 PE=1 SV=3	HUMAN	6	P18085
347	5.28	5.38	19.26	12.84	12.84	sp|P53004|BIEA_HUMAN	Biliverdin reductase A OS=Homo sapiens OX=9606 GN=BLVRA PE=1 SV=2	HUMAN	3	P53004
348	5.27	5.32	8.65	6.962	6.962	sp|P55084|ECHB_HUMAN	Trifunctional enzyme subunit beta, mitochondrial OS=Homo sapiens OX=9606 GN=HADHB PE=1 SV=3	HUMAN	3	P55084
349	5.26	5.3	8.59	5.024	5.024	tr|A0A0A0MSQ0|A0A0A0MSQ0_HUMAN	Plastin-3 OS=Homo sapiens OX=9606 GN=PLS3 PE=1 SV=1	HUMAN	3	A0A0A0MSQ0
350	5.25	5.31	12.41	8.577	6.387	sp|P50990|TCPQ_HUMAN	T-complex protein 1 subunit theta OS=Homo sapiens OX=9606 GN=CCT8 PE=1 SV=4	HUMAN	3	P50990
351	5.21	5.39	28.21	28.21	28.21	sp|P49207|RL34_HUMAN	60S ribosomal protein L34 OS=Homo sapiens OX=9606 GN=RPL34 PE=1 SV=3	HUMAN	4	P49207
352	5.17	5.24	9.948	8.115	8.115	sp|Q9NXS2|QPCTL_HUMAN	Glutaminyl-peptide cyclotransferase-like protein OS=Homo sapiens OX=9606 GN=QPCTL PE=1 SV=2	HUMAN	3	Q9NXS2
353	5.15	5.23	30.51	24.58	24.58	sp|P62316|SMD2_HUMAN	Small nuclear ribonucleoprotein Sm D2 OS=Homo sapiens OX=9606 GN=SNRPD2 PE=1 SV=1	HUMAN	3	P62316
354	5.13	5.32	32.73	32.73	26.36	sp|P18077|RL35A_HUMAN	60S ribosomal protein L35a OS=Homo sapiens OX=9606 GN=RPL35A PE=1 SV=2	HUMAN	4	P18077
355	5.11	5.15	26.36	26.36	26.36	sp|P81605|DCD_HUMAN	Dermcidin OS=Homo sapiens OX=9606 GN=DCD PE=1 SV=2	HUMAN	3	P81605
356	5.08	5.2	5.202	4.432	3.565	sp|O95373|IPO7_HUMAN	Importin-7 OS=Homo sapiens OX=9606 GN=IPO7 PE=1 SV=1	HUMAN	3	O95373
357	5.05	5.19	7.088	7.088	4.468	sp|Q16643|DREB_HUMAN	Drebrin OS=Homo sapiens OX=9606 GN=DBN1 PE=1 SV=4	HUMAN	3	Q16643
358	5.05	5.12	26.15	14.84	7.42	sp|P21796|VDAC1_HUMAN	Voltage-dependent anion-selective channel protein 1 OS=Homo sapiens OX=9606 GN=VDAC1 PE=1 SV=2	HUMAN	2	P21796
359	5.04	5.1	15.53	12.11	5.901	sp|P05089|ARGI1_HUMAN	Arginase-1 OS=Homo sapiens OX=9606 GN=ARG1 PE=1 SV=2	HUMAN	2	P05089
360	5.02	5.06	25.24	21.9	21.9	sp|P09211|GSTP1_HUMAN	Glutathione S-transferase P OS=Homo sapiens OX=9606 GN=GSTP1 PE=1 SV=2	HUMAN	3	P09211
361	5.01	5.15	12.81	8.475	6.968	sp|P40227|TCPZ_HUMAN	T-complex protein 1 subunit zeta OS=Homo sapiens OX=9606 GN=CCT6A PE=1 SV=3	HUMAN	3	P40227
362	4.98	5.09	34.29	34.29	28.57	sp|Q9Y3U8|RL36_HUMAN	60S ribosomal protein L36 OS=Homo sapiens OX=9606 GN=RPL36 PE=1 SV=3	HUMAN	3	Q9Y3U8
363	4.97	5.02	11.7	11.7	9.749	sp|P29992|GNA11_HUMAN	Guanine nucleotide-binding protein subunit alpha-11 OS=Homo sapiens OX=9606 GN=GNA11 PE=1 SV=2	HUMAN	3	P29992
364	4.94	5.04	5.145	4.474	2.461	sp|Q08554|DSC1_HUMAN	Desmocollin-1 OS=Homo sapiens OX=9606 GN=DSC1 PE=1 SV=2	HUMAN	2	Q08554
365	4.93	5.01	10.28	6.631	3.112	tr|I3L0N3|I3L0N3_HUMAN	Vesicle-fusing ATPase OS=Homo sapiens OX=9606 GN=NSF PE=1 SV=1	HUMAN	2	I3L0N3
366	4.86	4.99	8.59	8.59	8.59	sp|O43293|DAPK3_HUMAN	Death-associated protein kinase 3 OS=Homo sapiens OX=9606 GN=DAPK3 PE=1 SV=1	HUMAN	4	O43293
367	4.85	4.94	28.65	23.03	16.85	sp|Q03135|CAV1_HUMAN	Caveolin-1 OS=Homo sapiens OX=9606 GN=CAV1 PE=1 SV=4	HUMAN	3	Q03135
368	4.8	4.96	32.23	32.23	32.23	tr|C9JXB8|C9JXB8_HUMAN	60S ribosomal protein L24 OS=Homo sapiens OX=9606 GN=RPL24 PE=1 SV=1	HUMAN	4	C9JXB8
369	4.78	4.83	11.87	6.946	3.763	tr|B1AHB1|B1AHB1_HUMAN	DNA helicase OS=Homo sapiens OX=9606 GN=MCM5 PE=1 SV=1	HUMAN	2	B1AHB1
370	4.77	4.81	14.07	14.07	14.07	sp|P15927|RFA2_HUMAN	Replication protein A 32 kDa subunit OS=Homo sapiens OX=9606 GN=RPA2 PE=1 SV=1	HUMAN	3	P15927
371	4.72	4.77	24.23	20.62	11.86	sp|P62081|RS7_HUMAN	40S ribosomal protein S7 OS=Homo sapiens OX=9606 GN=RPS7 PE=1 SV=1	HUMAN	2	P62081
372	4.71	4.88	20.97	16.67	16.67	tr|I3L504|I3L504_HUMAN	Eukaryotic translation initiation factor 5A-1 OS=Homo sapiens OX=9606 GN=EIF5A PE=1 SV=1	HUMAN	4	I3L504
373	4.67	11.06	21.52	19.73	12.33	sp|Q9BUF5|TBB6_HUMAN	Tubulin beta-6 chain OS=Homo sapiens OX=9606 GN=TUBB6 PE=1 SV=1	HUMAN	6	Q9BUF5
374	4.67	4.81	14	8.225	3.175	sp|Q08188|TGM3_HUMAN	Protein-glutamine gamma-glutamyltransferase E OS=Homo sapiens OX=9606 GN=TGM3 PE=1 SV=4	HUMAN	2	Q08188
375	4.66	4.71	10.15	8.609	4.636	sp|P36957|ODO2_HUMAN	Dihydrolipoyllysine-residue succinyltransferase component of 2-oxoglutarate dehydrogenase complex, mitochondrial OS=Homo sapiens OX=9606 GN=DLST PE=1 SV=4	HUMAN	2	P36957
376	4.66	4.71	18.75	18.75	11.16	sp|Q9H444|CHM4B_HUMAN	Charged multivesicular body protein 4b OS=Homo sapiens OX=9606 GN=CHMP4B PE=1 SV=1	HUMAN	2	Q9H444
377	4.63	4.77	24.55	16.52	13.39	sp|P30041|PRDX6_HUMAN	Peroxiredoxin-6 OS=Homo sapiens OX=9606 GN=PRDX6 PE=1 SV=3	HUMAN	3	P30041
378	4.62	4.75	3.7	2.557	1.687	sp|O15031|PLXB2_HUMAN	Plexin-B2 OS=Homo sapiens OX=9606 GN=PLXNB2 PE=1 SV=3	HUMAN	3	O15031
379	4.6	4.63	30.81	30.81	23.78	tr|A0A087WT59|A0A087WT59_HUMAN	Transthyretin OS=Homo sapiens OX=9606 GN=TTR PE=1 SV=1	HUMAN	2	A0A087WT59
380	4.56	4.58	4.45	3.088	2.089	sp|P53396|ACLY_HUMAN	ATP-citrate synthase OS=Homo sapiens OX=9606 GN=ACLY PE=1 SV=3	HUMAN	2	P53396
381	4.54	4.62	21.29	18.88	12.85	sp|P62753|RS6_HUMAN	40S ribosomal protein S6 OS=Homo sapiens OX=9606 GN=RPS6 PE=1 SV=1	HUMAN	3	P62753
382	4.52	57.59	50.53	49.11	41.49	sp|P04259|K2C6B_HUMAN	Keratin, type II cytoskeletal 6B OS=Homo sapiens OX=9606 GN=KRT6B PE=1 SV=5	HUMAN	36	P04259
383	4.51	4.53	8.159	8.159	4.934	tr|H3BPE7|H3BPE7_HUMAN	RNA-binding protein FUS OS=Homo sapiens OX=9606 GN=FUS PE=1 SV=1	HUMAN	3	H3BPE7
384	4.49	4.56	38.1	38.1	15.34	sp|Q99497|PARK7_HUMAN	Protein/nucleic acid deglycase DJ-1 OS=Homo sapiens OX=9606 GN=PARK7 PE=1 SV=2	HUMAN	3	Q99497
385	4.49	4.53	2.619	1.877	0.9387	sp|Q15154|PCM1_HUMAN	Pericentriolar material 1 protein OS=Homo sapiens OX=9606 GN=PCM1 PE=1 SV=5	HUMAN	2	Q15154
386	4.46	4.56	25.33	22.67	22.67	tr|A0A2R8Y811|A0A2R8Y811_HUMAN	40S ribosomal protein S14 (Fragment) OS=Homo sapiens OX=9606 GN=RPS14 PE=4 SV=1	HUMAN	3	A0A2R8Y811
387	4.45	4.48	3.645	2.009	1.215	sp|Q96N67|DOCK7_HUMAN	Dedicator of cytokinesis protein 7 OS=Homo sapiens OX=9606 GN=DOCK7 PE=1 SV=4	HUMAN	2	Q96N67
388	4.44	4.46	22.55	14.71	11.27	sp|P62070|RRAS2_HUMAN	Ras-related protein R-Ras2 OS=Homo sapiens OX=9606 GN=RRAS2 PE=1 SV=1	HUMAN	2	P62070
389	4.42	4.61	14.6	8.759	7.056	sp|P38919|IF4A3_HUMAN	Eukaryotic initiation factor 4A-III OS=Homo sapiens OX=9606 GN=EIF4A3 PE=1 SV=4	HUMAN	3	P38919
390	4.42	4.52	20.43	18.01	5.108	sp|O75367|H2AY_HUMAN	Core histone macro-H2A.1 OS=Homo sapiens OX=9606 GN=H2AFY PE=1 SV=4	HUMAN	2	O75367
391	4.42	4.44	6.877	6.877	4.491	sp|Q86YZ3|HORN_HUMAN	Hornerin OS=Homo sapiens OX=9606 GN=HRNR PE=1 SV=2	HUMAN	2	Q86YZ3
392	4.41	4.44	24.47	24.47	17.02	tr|Q5JR08|Q5JR08_HUMAN	Rho-related GTP-binding protein RhoC (Fragment) OS=Homo sapiens OX=9606 GN=RHOC PE=1 SV=8	HUMAN	3	Q5JR08
393	4.4	4.42	5.164	5.164	2.519	tr|D6REM6|D6REM6_HUMAN	Matrin-3 OS=Homo sapiens OX=9606 GN=MATR3 PE=1 SV=1	HUMAN	2	D6REM6
394	4.37	4.44	13.54	13.54	6.944	sp|P27105|STOM_HUMAN	Erythrocyte band 7 integral membrane protein OS=Homo sapiens OX=9606 GN=STOM PE=1 SV=3	HUMAN	2	P27105
395	4.35	4.43	19.81	19.81	14.98	tr|E9PIX6|E9PIX6_HUMAN	Protein arginine N-methyltransferase 1 (Fragment) OS=Homo sapiens OX=9606 GN=PRMT1 PE=1 SV=2	HUMAN	3	E9PIX6
396	4.33	4.41	23.13	11.25	9.063	sp|P08758|ANXA5_HUMAN	Annexin A5 OS=Homo sapiens OX=9606 GN=ANXA5 PE=1 SV=2	HUMAN	3	P08758
397	4.33	4.39	20.2	20.2	20.2	sp|P31431|SDC4_HUMAN	Syndecan-4 OS=Homo sapiens OX=9606 GN=SDC4 PE=1 SV=2	HUMAN	3	P31431
398	4.31	4.39	16.26	13.84	7.612	sp|Q96HS1|PGAM5_HUMAN	Serine/threonine-protein phosphatase PGAM5, mitochondrial OS=Homo sapiens OX=9606 GN=PGAM5 PE=1 SV=2	HUMAN	2	Q96HS1
399	4.31	4.33	6.818	4.545	3.485	sp|P54136|SYRC_HUMAN	Arginine--tRNA ligase, cytoplasmic OS=Homo sapiens OX=9606 GN=RARS PE=1 SV=2	HUMAN	2	P54136
400	4.31	4.32	7.482	5.899	3.885	sp|Q7Z417|NUFP2_HUMAN	Nuclear fragile X mental retardation-interacting protein 2 OS=Homo sapiens OX=9606 GN=NUFIP2 PE=1 SV=1	HUMAN	2	Q7Z417
401	4.27	4.33	5.907	5.907	2.954	sp|O60488|ACSL4_HUMAN	Long-chain-fatty-acid--CoA ligase 4 OS=Homo sapiens OX=9606 GN=ACSL4 PE=1 SV=2	HUMAN	2	O60488
402	4.25	4.31	11.78	11.78	6.344	tr|H0YL72|H0YL72_HUMAN	Isocitrate dehydrogenase [NAD] subunit alpha, mitochondrial OS=Homo sapiens OX=9606 GN=IDH3A PE=1 SV=1	HUMAN	2	H0YL72
403	4.21	4.23	11.54	9.487	7.436	sp|Q6NZI2|CAVN1_HUMAN	Caveolae-associated protein 1 OS=Homo sapiens OX=9606 GN=CAVIN1 PE=1 SV=1	HUMAN	2	Q6NZI2
404	4.21	4.22	33.97	26.28	18.59	sp|P42771|CDN2A_HUMAN	Cyclin-dependent kinase inhibitor 2A OS=Homo sapiens OX=9606 GN=CDKN2A PE=1 SV=2	HUMAN	2	P42771
405	4.19	4.27	9.103	6.282	3.333	sp|P17858|PFKAL_HUMAN	ATP-dependent 6-phosphofructokinase, liver type OS=Homo sapiens OX=9606 GN=PFKL PE=1 SV=6	HUMAN	2	P17858
406	4.16	4.17	24.26	24.26	18.38	sp|P47929|LEG7_HUMAN	Galectin-7 OS=Homo sapiens OX=9606 GN=LGALS7 PE=1 SV=2	HUMAN	2	P47929
407	4.15	4.24	5.123	5.123	5.123	sp|P04040|CATA_HUMAN	Catalase OS=Homo sapiens OX=9606 GN=CAT PE=1 SV=3	HUMAN	3	P04040
408	4.15	4.16	13.35	8.534	6.783	tr|A0A0B4J1R6|A0A0B4J1R6_HUMAN	Transketolase OS=Homo sapiens OX=9606 GN=TKT PE=1 SV=1	HUMAN	2	A0A0B4J1R6
409	4.15	4.16	6.977	4.406	3.55	sp|P22735|TGM1_HUMAN	Protein-glutamine gamma-glutamyltransferase K OS=Homo sapiens OX=9606 GN=TGM1 PE=1 SV=4	HUMAN	2	P22735
410	4.15	4.16	47.37	31.58	25.26	tr|K7ERI7|K7ERI7_HUMAN	60S ribosomal protein L22 OS=Homo sapiens OX=9606 GN=RPL22 PE=1 SV=1	HUMAN	2	K7ERI7
411	4.12	4.13	7.884	3.043	3.043	sp|P26639|SYTC_HUMAN	Threonine--tRNA ligase, cytoplasmic OS=Homo sapiens OX=9606 GN=TARS PE=1 SV=3	HUMAN	2	P26639
412	4.11	4.12	10.8	8.291	6.533	tr|A0A286YEY1|A0A286YEY1_HUMAN	Immunoglobulin heavy constant alpha 1 (Fragment) OS=Homo sapiens OX=9606 GN=IGHA1 PE=1 SV=1	HUMAN	2	A0A286YEY1
413	4.11	4.11	20.31	15.63	12.5	sp|Q07812|BAX_HUMAN	Apoptosis regulator BAX OS=Homo sapiens OX=9606 GN=BAX PE=1 SV=1	HUMAN	2	Q07812
414	4.1	4.11	19.9	13.93	10.45	sp|P49721|PSB2_HUMAN	Proteasome subunit beta type-2 OS=Homo sapiens OX=9606 GN=PSMB2 PE=1 SV=1	HUMAN	2	P49721
415	4.08	4.21	30.19	30.19	16.04	sp|Q969Q0|RL36L_HUMAN	60S ribosomal protein L36a-like OS=Homo sapiens OX=9606 GN=RPL36AL PE=1 SV=3	HUMAN	2	Q969Q0
416	4.08	4.09	13.76	7.383	7.383	sp|P25311|ZA2G_HUMAN	Zinc-alpha-2-glycoprotein OS=Homo sapiens OX=9606 GN=AZGP1 PE=1 SV=2	HUMAN	2	P25311
417	4.08	4.09	20.66	20.66	13.62	tr|H0YHX9|H0YHX9_HUMAN	Nascent polypeptide-associated complex subunit alpha (Fragment) OS=Homo sapiens OX=9606 GN=NACA PE=1 SV=1	HUMAN	2	H0YHX9
418	4.07	4.76	17.38	12.13	9.508	sp|Q13151|ROA0_HUMAN	Heterogeneous nuclear ribonucleoprotein A0 OS=Homo sapiens OX=9606 GN=HNRNPA0 PE=1 SV=1	HUMAN	2	Q13151
419	4.07	4.16	18.69	15.65	5.607	tr|J3QLD9|J3QLD9_HUMAN	Flotillin-2 OS=Homo sapiens OX=9606 GN=FLOT2 PE=1 SV=1	HUMAN	2	J3QLD9
420	4.06	6.65	30.2	27.76	21.22	sp|P63104|1433Z_HUMAN	14-3-3 protein zeta/delta OS=Homo sapiens OX=9606 GN=YWHAZ PE=1 SV=1	HUMAN	5	P63104
421	4.06	4.06	1.255	0.9619	0.9619	sp|Q5D862|FILA2_HUMAN	Filaggrin-2 OS=Homo sapiens OX=9606 GN=FLG2 PE=1 SV=1	HUMAN	2	Q5D862
422	4.05	4.05	14.42	8.372	8.372	tr|C9JF17|C9JF17_HUMAN	Apolipoprotein D (Fragment) OS=Homo sapiens OX=9606 GN=APOD PE=1 SV=1	HUMAN	2	C9JF17
423	4.04	4.12	22.56	22.56	17.29	tr|E7EX53|E7EX53_HUMAN	Ribosomal protein L15 (Fragment) OS=Homo sapiens OX=9606 GN=RPL15 PE=1 SV=1	HUMAN	3	E7EX53
424	4.04	4.05	4.878	3.215	3.215	sp|Q7Z2W4|ZCCHV_HUMAN	Zinc finger CCCH-type antiviral protein 1 OS=Homo sapiens OX=9606 GN=ZC3HAV1 PE=1 SV=3	HUMAN	2	Q7Z2W4
425	4.03	4.08	14.75	11.75	5.191	sp|P30499|1C01_HUMAN	HLA class I histocompatibility antigen, Cw-1 alpha chain OS=Homo sapiens OX=9606 GN=HLA-C PE=1 SV=1	HUMAN	2	P30499
426	4.02	4.09	25.93	21.48	14.81	sp|Q01469|FABP5_HUMAN	Fatty acid-binding protein 5 OS=Homo sapiens OX=9606 GN=FABP5 PE=1 SV=3	HUMAN	2	Q01469
427	4.01	8.23	37.02	30.29	19.71	sp|P14649|MYL6B_HUMAN	Myosin light chain 6B OS=Homo sapiens OX=9606 GN=MYL6B PE=1 SV=1	HUMAN	7	P14649
428	4	65.73	45.41	40.62	33.13	tr|M0QY43|M0QY43_HUMAN	Myosin-14 (Fragment) OS=Homo sapiens OX=9606 GN=MYH14 PE=1 SV=8	HUMAN	42	M0QY43
429	4	16.01	61.22	55.1	55.1	sp|P02042|HBD_HUMAN	Hemoglobin subunit delta OS=Homo sapiens OX=9606 GN=HBD PE=1 SV=2	HUMAN	8	P02042
430	4	7.24	18.55	18.55	15.32	sp|P31947|1433S_HUMAN	14-3-3 protein sigma OS=Homo sapiens OX=9606 GN=SFN PE=1 SV=1	HUMAN	5	P31947
431	4	4	13.04	8.696	8.696	tr|J3KTL2|J3KTL2_HUMAN	Serine/arginine-rich-splicing factor 1 OS=Homo sapiens OX=9606 GN=SRSF1 PE=1 SV=1	HUMAN	2	J3KTL2
432	4	4	11.66	8.481	8.481	tr|D6RD18|D6RD18_HUMAN	Heterogeneous nuclear ribonucleoprotein A/B OS=Homo sapiens OX=9606 GN=HNRNPAB PE=1 SV=1	HUMAN	2	D6RD18
433	4	4	7.468	7.468	7.468	tr|H7BY36|H7BY36_HUMAN	RNA-binding protein EWS (Fragment) OS=Homo sapiens OX=9606 GN=EWSR1 PE=1 SV=1	HUMAN	2	H7BY36
434	4	4	10.09	10.09	10.09	tr|H0YM70|H0YM70_HUMAN	Proteasome activator complex subunit 2 OS=Homo sapiens OX=9606 GN=PSME2 PE=1 SV=1	HUMAN	2	H0YM70
435	4	4	12.17	12.17	12.17	tr|G3V158|G3V158_HUMAN	2-deoxyribose-5-phosphate aldolase homolog (C. elegans), isoform CRA_a OS=Homo sapiens OX=9606 GN=DERA PE=1 SV=1	HUMAN	2	G3V158
436	4	4	32.93	32.93	32.93	tr|B5MC59|B5MC59_HUMAN	Replication protein A 14 kDa subunit OS=Homo sapiens OX=9606 GN=RPA3 PE=1 SV=1	HUMAN	2	B5MC59
437	4	4	12.33	12.33	12.33	sp|P80723|BASP1_HUMAN	Brain acid soluble protein 1 OS=Homo sapiens OX=9606 GN=BASP1 PE=1 SV=2	HUMAN	2	P80723
438	4	4	9.794	9.794	9.794	sp|P07305|H10_HUMAN	Histone H1.0 OS=Homo sapiens OX=9606 GN=H1F0 PE=1 SV=3	HUMAN	2	P07305
439	3.97	4.07	10.33	5.923	3.03	tr|A0A087X0V5|A0A087X0V5_HUMAN	2'-5'-oligoadenylate synthase 2 OS=Homo sapiens OX=9606 GN=OAS2 PE=1 SV=1	HUMAN	2	A0A087X0V5
440	3.95	4.05	13.11	10.49	4.494	sp|Q9H4M9|EHD1_HUMAN	EH domain-containing protein 1 OS=Homo sapiens OX=9606 GN=EHD1 PE=1 SV=2	HUMAN	2	Q9H4M9
441	3.92	3.95	3.197	1.967	1.967	tr|A0A087WUT6|A0A087WUT6_HUMAN	Eukaryotic translation initiation factor 5B OS=Homo sapiens OX=9606 GN=EIF5B PE=1 SV=1	HUMAN	2	A0A087WUT6
442	3.9	4	39	39	18	tr|I3L3P7|I3L3P7_HUMAN	40S ribosomal protein S15a OS=Homo sapiens OX=9606 GN=RPS15A PE=1 SV=1	HUMAN	3	I3L3P7
443	3.9	3.94	23.38	16.88	16.88	sp|P00441|SODC_HUMAN	Superoxide dismutase [Cu-Zn] OS=Homo sapiens OX=9606 GN=SOD1 PE=1 SV=2	HUMAN	2	P00441
444	3.89	31.49	57.75	55.63	44.37	tr|Q5TCU3|Q5TCU3_HUMAN	Tropomyosin beta chain OS=Homo sapiens OX=9606 GN=TPM2 PE=1 SV=1	HUMAN	21	Q5TCU3
445	3.89	3.96	18.55	14.48	9.05	sp|P16402|H13_HUMAN	Histone H1.3 OS=Homo sapiens OX=9606 GN=HIST1H1D PE=1 SV=2	HUMAN	2	P16402
446	3.89	3.95	23.78	23.78	15.38	sp|P62266|RS23_HUMAN	40S ribosomal protein S23 OS=Homo sapiens OX=9606 GN=RPS23 PE=1 SV=3	HUMAN	2	P62266
447	3.88	4.01	25.21	25.21	25.21	sp|P60866|RS20_HUMAN	40S ribosomal protein S20 OS=Homo sapiens OX=9606 GN=RPS20 PE=1 SV=1	HUMAN	3	P60866
448	3.87	4.11	4.434	1.593	0.4305	sp|Q14204|DYHC1_HUMAN	Cytoplasmic dynein 1 heavy chain 1 OS=Homo sapiens OX=9606 GN=DYNC1H1 PE=1 SV=5	HUMAN	2	Q14204
449	3.86	23.03	46.48	42.25	32.39	tr|A0A0S2Z4G6|A0A0S2Z4G6_HUMAN	Tropomyosin 1 (Alpha), isoform CRA_o (Fragment) OS=Homo sapiens OX=9606 GN=TPM1 PE=1 SV=1	HUMAN	15	A0A0S2Z4G6
450	3.86	3.95	3.464	3.464	1.966	sp|Q5M775|CYTSB_HUMAN	Cytospin-B OS=Homo sapiens OX=9606 GN=SPECC1 PE=1 SV=1	HUMAN	2	Q5M775
451	3.85	3.93	17.57	13.39	9.623	tr|J9JIE6|J9JIE6_HUMAN	Calcium load-activated calcium channel OS=Homo sapiens OX=9606 GN=TMCO1 PE=1 SV=1	HUMAN	2	J9JIE6
452	3.84	3.97	3.101	1.066	0.5572	sp|P78527|PRKDC_HUMAN	DNA-dependent protein kinase catalytic subunit OS=Homo sapiens OX=9606 GN=PRKDC PE=1 SV=3	HUMAN	2	P78527
453	3.84	3.9	14.75	14.75	9.836	sp|P61081|UBC12_HUMAN	NEDD8-conjugating enzyme Ubc12 OS=Homo sapiens OX=9606 GN=UBE2M PE=1 SV=1	HUMAN	2	P61081
454	3.82	3.85	10.2	10.2	10.2	tr|A0A2R8YEP4|A0A2R8YEP4_HUMAN	Flavin reductase (NADPH) OS=Homo sapiens OX=9606 GN=BLVRB PE=4 SV=1	HUMAN	2	A0A2R8YEP4
455	3.8	3.88	12.41	12.41	12.41	tr|A0A0A0MR02|A0A0A0MR02_HUMAN	Voltage-dependent anion-selective channel protein 2 (Fragment) OS=Homo sapiens OX=9606 GN=VDAC2 PE=1 SV=1	HUMAN	3	A0A0A0MR02
456	3.78	5.96	5.866	4.061	4.061	sp|Q12965|MYO1E_HUMAN	Unconventional myosin-Ie OS=Homo sapiens OX=9606 GN=MYO1E PE=1 SV=2	HUMAN	4	Q12965
457	3.74	3.8	6.552	6.552	6.552	tr|E9PN19|E9PN19_HUMAN	Galectin OS=Homo sapiens OX=9606 GN=LGALS8 PE=1 SV=1	HUMAN	2	E9PN19
458	3.74	3.79	7.084	5.45	5.45	sp|P02765|FETUA_HUMAN	Alpha-2-HS-glycoprotein OS=Homo sapiens OX=9606 GN=AHSG PE=1 SV=1	HUMAN	2	P02765
459	3.71	3.77	27.94	27.94	12.5	sp|P61353|RL27_HUMAN	60S ribosomal protein L27 OS=Homo sapiens OX=9606 GN=RPL27 PE=1 SV=2	HUMAN	2	P61353
460	3.68	3.84	15.43	15.43	12	sp|P62330|ARF6_HUMAN	ADP-ribosylation factor 6 OS=Homo sapiens OX=9606 GN=ARF6 PE=1 SV=2	HUMAN	2	P62330
461	3.68	3.77	5.291	1.794	1.794	tr|K7EQ71|K7EQ71_HUMAN	Periplakin (Fragment) OS=Homo sapiens OX=9606 GN=PPL PE=1 SV=1	HUMAN	2	K7EQ71
462	3.66	5.85	25.58	19.53	15.81	sp|P61106|RAB14_HUMAN	Ras-related protein Rab-14 OS=Homo sapiens OX=9606 GN=RAB14 PE=1 SV=4	HUMAN	3	P61106
463	3.65	3.78	4.343	3.675	2.561	sp|Q92973|TNPO1_HUMAN	Transportin-1 OS=Homo sapiens OX=9606 GN=TNPO1 PE=1 SV=2	HUMAN	2	Q92973
464	3.65	3.75	12.87	8.017	2.321	sp|Q8IV63|VRK3_HUMAN	Inactive serine/threonine-protein kinase VRK3 OS=Homo sapiens OX=9606 GN=VRK3 PE=1 SV=2	HUMAN	1	Q8IV63
465	3.63	5.05	50.33	50.33	21.57	sp|Q9BPX5|ARP5L_HUMAN	Actin-related protein 2/3 complex subunit 5-like protein OS=Homo sapiens OX=9606 GN=ARPC5L PE=1 SV=1	HUMAN	3	Q9BPX5
466	3.59	3.66	4.124	4.124	2.504	sp|Q8IVT2|MISP_HUMAN	Mitotic interactor and substrate of PLK1 OS=Homo sapiens OX=9606 GN=MISP PE=1 SV=1	HUMAN	2	Q8IVT2
467	3.58	3.66	15.06	12.97	8.787	sp|P28072|PSB6_HUMAN	Proteasome subunit beta type-6 OS=Homo sapiens OX=9606 GN=PSMB6 PE=1 SV=4	HUMAN	2	P28072
468	3.57	7.66	10.53	7.602	7.602	sp|Q9NSB4|KRT82_HUMAN	Keratin, type II cuticular Hb2 OS=Homo sapiens OX=9606 GN=KRT82 PE=1 SV=3	HUMAN	7	Q9NSB4
469	3.56	3.61	22.07	22.07	17.24	tr|A0A087WUL2|A0A087WUL2_HUMAN	Proteasome subunit beta type-3 (Fragment) OS=Homo sapiens OX=9606 GN=PSMB3 PE=1 SV=1	HUMAN	2	A0A087WUL2
470	3.55	3.72	6.419	3.628	1.86	sp|Q8WWM7|ATX2L_HUMAN	Ataxin-2-like protein OS=Homo sapiens OX=9606 GN=ATXN2L PE=1 SV=2	HUMAN	2	Q8WWM7
471	3.54	3.59	18.71	18.71	18.71	sp|P10620|MGST1_HUMAN	Microsomal glutathione S-transferase 1 OS=Homo sapiens OX=9606 GN=MGST1 PE=1 SV=1	HUMAN	2	P10620
472	3.53	3.7	39.26	39.26	18.52	sp|P09382|LEG1_HUMAN	Galectin-1 OS=Homo sapiens OX=9606 GN=LGALS1 PE=1 SV=2	HUMAN	2	P09382
473	3.51	3.6	13.73	13.73	13.73	sp|Q5JXB2|UE2NL_HUMAN	Putative ubiquitin-conjugating enzyme E2 N-like OS=Homo sapiens OX=9606 GN=UBE2NL PE=1 SV=1	HUMAN	2	Q5JXB2
474	3.5	3.6	10.5	10.5	4.554	sp|Q9Y3I0|RTCB_HUMAN	tRNA-splicing ligase RtcB homolog OS=Homo sapiens OX=9606 GN=RTCB PE=1 SV=1	HUMAN	2	Q9Y3I0
475	3.49	3.55	27.64	22.76	17.07	tr|A0A0B4J220|A0A0B4J220_HUMAN	Chromosome 11 open reading frame 48, isoform CRA_c OS=Homo sapiens OX=9606 GN=C11orf98 PE=1 SV=1	HUMAN	2	A0A0B4J220
476	3.48	3.56	7.127	7.127	4.009	sp|Q5EBM0|CMPK2_HUMAN	UMP-CMP kinase 2, mitochondrial OS=Homo sapiens OX=9606 GN=CMPK2 PE=1 SV=3	HUMAN	2	Q5EBM0
477	3.47	3.52	43.86	30.7	24.56	sp|P06702|S10A9_HUMAN	Protein S100-A9 OS=Homo sapiens OX=9606 GN=S100A9 PE=1 SV=1	HUMAN	2	P06702
478	3.44	7.96	15.7	15.7	10.89	tr|A0A286YEY4|A0A286YEY4_HUMAN	Immunoglobulin heavy constant gamma 2 (Fragment) OS=Homo sapiens OX=9606 GN=IGHG2 PE=1 SV=1	HUMAN	5	A0A286YEY4
479	3.44	3.61	5.507	3.272	1.676	sp|Q86SQ0|PHLB2_HUMAN	Pleckstrin homology-like domain family B member 2 OS=Homo sapiens OX=9606 GN=PHLDB2 PE=1 SV=2	HUMAN	2	Q86SQ0
480	3.43	3.48	4.762	4.762	4.762	sp|P02790|HEMO_HUMAN	Hemopexin OS=Homo sapiens OX=9606 GN=HPX PE=1 SV=2	HUMAN	2	P02790
481	3.42	3.5	28.23	28.23	18.55	tr|E7EPB3|E7EPB3_HUMAN	60S ribosomal protein L14 OS=Homo sapiens OX=9606 GN=RPL14 PE=1 SV=1	HUMAN	2	E7EPB3
482	3.4	3.52	14.66	7.895	7.895	tr|A0A0C4DFV9|A0A0C4DFV9_HUMAN	Protein SET OS=Homo sapiens OX=9606 GN=SET PE=1 SV=1	HUMAN	2	A0A0C4DFV9
483	3.37	3.44	15.04	12.2	8.537	tr|C9JW96|C9JW96_HUMAN	Prohibitin (Fragment) OS=Homo sapiens OX=9606 GN=PHB PE=1 SV=2	HUMAN	2	C9JW96
484	3.36	3.53	9.966	7.601	5.574	sp|P27824|CALX_HUMAN	Calnexin OS=Homo sapiens OX=9606 GN=CANX PE=1 SV=2	HUMAN	3	P27824
485	3.34	13.96	19.48	17.15	11.25	tr|A0A1X7SBZ2|A0A1X7SBZ2_HUMAN	Probable ATP-dependent RNA helicase DDX17 OS=Homo sapiens OX=9606 GN=DDX17 PE=1 SV=1	HUMAN	9	A0A1X7SBZ2
486	3.32	3.4	3.188	2.597	1.141	sp|Q9Y490|TLN1_HUMAN	Talin-1 OS=Homo sapiens OX=9606 GN=TLN1 PE=1 SV=3	HUMAN	2	Q9Y490
487	3.32	3.38	11.68	7.664	7.664	tr|R4GN72|R4GN72_HUMAN	V-type proton ATPase subunit d 1 OS=Homo sapiens OX=9606 GN=ATP6V0D1 PE=1 SV=1	HUMAN	2	R4GN72
488	3.32	3.37	4.9	4.9	4.9	tr|J3KQL8|J3KQL8_HUMAN	Apolipoprotein L2 OS=Homo sapiens OX=9606 GN=APOL2 PE=1 SV=2	HUMAN	2	J3KQL8
489	3.29	3.55	16.03	16.03	9.705	tr|H0YBJ0|H0YBJ0_HUMAN	DNA polymerase beta (Fragment) OS=Homo sapiens OX=9606 GN=POLB PE=1 SV=1	HUMAN	2	H0YBJ0
490	3.29	3.37	18.97	15.42	12.25	tr|H3BNV2|H3BNV2_HUMAN	NAD(P)H dehydrogenase [quinone] 1 OS=Homo sapiens OX=9606 GN=NQO1 PE=1 SV=1	HUMAN	2	H3BNV2
491	3.29	3.35	7.242	7.242	5.292	sp|P11177|ODPB_HUMAN	Pyruvate dehydrogenase E1 component subunit beta, mitochondrial OS=Homo sapiens OX=9606 GN=PDHB PE=1 SV=3	HUMAN	2	P11177
492	3.28	3.33	20.87	20.87	20.87	sp|P62854|RS26_HUMAN	40S ribosomal protein S26 OS=Homo sapiens OX=9606 GN=RPS26 PE=1 SV=3	HUMAN	2	P62854
493	3.27	3.35	14.19	14.19	5.405	tr|I3L1P8|I3L1P8_HUMAN	Mitochondrial 2-oxoglutarate/malate carrier protein (Fragment) OS=Homo sapiens OX=9606 GN=SLC25A11 PE=1 SV=1	HUMAN	1	I3L1P8
494	3.26	3.4	22.86	20	10.48	tr|Q5T9B7|Q5T9B7_HUMAN	Adenylate kinase isoenzyme 1 OS=Homo sapiens OX=9606 GN=AK1 PE=1 SV=1	HUMAN	2	Q5T9B7
495	3.23	3.69	21.74	17	17	sp|Q9Y696|CLIC4_HUMAN	Chloride intracellular channel protein 4 OS=Homo sapiens OX=9606 GN=CLIC4 PE=1 SV=4	HUMAN	4	Q9Y696
496	3.22	3.33	4.167	3.214	3.214	sp|P34932|HSP74_HUMAN	Heat shock 70 kDa protein 4 OS=Homo sapiens OX=9606 GN=HSPA4 PE=1 SV=4	HUMAN	2	P34932
497	3.2	3.28	7.13	5.739	2.957	sp|P19532|TFE3_HUMAN	Transcription factor E3 OS=Homo sapiens OX=9606 GN=TFE3 PE=1 SV=4	HUMAN	2	P19532
498	3.19	3.26	13.27	4.577	4.577	sp|P26641|EF1G_HUMAN	Elongation factor 1-gamma OS=Homo sapiens OX=9606 GN=EEF1G PE=1 SV=3	HUMAN	2	P26641
499	3.18	3.23	29.52	20.95	20.95	sp|P10599|THIO_HUMAN	Thioredoxin OS=Homo sapiens OX=9606 GN=TXN PE=1 SV=3	HUMAN	2	P10599
500	3.17	8.62	19.21	19.21	19.21	sp|P08754|GNAI3_HUMAN	Guanine nucleotide-binding protein G(k) subunit alpha OS=Homo sapiens OX=9606 GN=GNAI3 PE=1 SV=3	HUMAN	6	P08754
501	3.17	3.96	18.72	18.72	8.936	tr|C9JAB2|C9JAB2_HUMAN	Serine/arginine-rich-splicing factor 7 OS=Homo sapiens OX=9606 GN=SRSF7 PE=1 SV=1	HUMAN	3	C9JAB2
502	3.16	3.33	23.5	20.74	11.06	sp|P62906|RL10A_HUMAN	60S ribosomal protein L10a OS=Homo sapiens OX=9606 GN=RPL10A PE=1 SV=2	HUMAN	2	P62906
503	3.15	3.24	8.264	8.264	8.264	tr|G3V5Q1|G3V5Q1_HUMAN	DNA-(apurinic or apyrimidinic site) lyase (Fragment) OS=Homo sapiens OX=9606 GN=APEX1 PE=1 SV=1	HUMAN	2	G3V5Q1
504	3.15	3.23	6.939	6.939	3.265	tr|E9PFF5|E9PFF5_HUMAN	Fragile X mental retardation syndrome-related protein 1 OS=Homo sapiens OX=9606 GN=FXR1 PE=1 SV=1	HUMAN	2	E9PFF5
505	3.14	3.24	14.45	9.538	4.913	sp|P31942|HNRH3_HUMAN	Heterogeneous nuclear ribonucleoprotein H3 OS=Homo sapiens OX=9606 GN=HNRNPH3 PE=1 SV=2	HUMAN	1	P31942
506	3.12	3.17	7	7	5	sp|Q9BTV4|TMM43_HUMAN	Transmembrane protein 43 OS=Homo sapiens OX=9606 GN=TMEM43 PE=1 SV=1	HUMAN	2	Q9BTV4
507	3.11	3.29	5.969	2.579	1.253	sp|Q86UP2|KTN1_HUMAN	Kinectin OS=Homo sapiens OX=9606 GN=KTN1 PE=1 SV=1	HUMAN	2	Q86UP2
508	3.11	3.29	11.08	11.08	4.865	sp|Q92747|ARC1A_HUMAN	Actin-related protein 2/3 complex subunit 1A OS=Homo sapiens OX=9606 GN=ARPC1A PE=2 SV=2	HUMAN	2	Q92747
509	3.1	3.17	4.881	4.881	2.908	sp|P33176|KINH_HUMAN	Kinesin-1 heavy chain OS=Homo sapiens OX=9606 GN=KIF5B PE=1 SV=1	HUMAN	2	P33176
510	3.09	10.42	32.21	26.51	17.79	sp|P05141|ADT2_HUMAN	ADP/ATP translocase 2 OS=Homo sapiens OX=9606 GN=SLC25A5 PE=1 SV=7	HUMAN	5	P05141
511	3.09	3.27	7.83	4.649	0.7341	sp|P55265|DSRAD_HUMAN	Double-stranded RNA-specific adenosine deaminase OS=Homo sapiens OX=9606 GN=ADAR PE=1 SV=4	HUMAN	1	P55265
512	3.09	3.16	3.892	2.811	2.054	sp|O95786|DDX58_HUMAN	Probable ATP-dependent RNA helicase DDX58 OS=Homo sapiens OX=9606 GN=DDX58 PE=1 SV=2	HUMAN	2	O95786
513	3.07	3.13	2.849	1.56	1.085	sp|P01023|A2MG_HUMAN	Alpha-2-macroglobulin OS=Homo sapiens OX=9606 GN=A2M PE=1 SV=3	HUMAN	2	P01023
514	3.06	3.12	3.949	3.202	2.348	tr|A0A087X054|A0A087X054_HUMAN	Hypoxia up-regulated protein 1 OS=Homo sapiens OX=9606 GN=HYOU1 PE=1 SV=1	HUMAN	2	A0A087X054
515	3.05	3.11	10.73	8.537	4.39	tr|A0A1B0GWE8|A0A1B0GWE8_HUMAN	Cathepsin D OS=Homo sapiens OX=9606 GN=CTSD PE=1 SV=1	HUMAN	2	A0A1B0GWE8
516	3.03	3.2	35.62	35.62	15.63	tr|E9PP21|E9PP21_HUMAN	Cysteine and glycine-rich protein 1 OS=Homo sapiens OX=9606 GN=CSRP1 PE=1 SV=1	HUMAN	2	E9PP21
517	3	3.07	2.896	2.541	1.3	tr|G5E9E7|G5E9E7_HUMAN	Tight junction protein 1 (Zona occludens 1), isoform CRA_e OS=Homo sapiens OX=9606 GN=TJP1 PE=1 SV=1	HUMAN	2	G5E9E7
518	2.99	3.06	8.423	6.263	2.592	sp|Q9Y230|RUVB2_HUMAN	RuvB-like 2 OS=Homo sapiens OX=9606 GN=RUVBL2 PE=1 SV=3	HUMAN	1	Q9Y230
519	2.99	3.05	3.783	1.499	1.499	tr|H0YNH8|H0YNH8_HUMAN	Uveal autoantigen with coiled-coil domains and ankyrin repeats OS=Homo sapiens OX=9606 GN=UACA PE=1 SV=1	HUMAN	2	H0YNH8
520	2.99	3.03	38.24	38.24	38.24	tr|C9J4Z3|C9J4Z3_HUMAN	60S ribosomal protein L37a OS=Homo sapiens OX=9606 GN=RPL37A PE=1 SV=1	HUMAN	2	C9J4Z3
521	2.97	6.34	23.17	20.33	17.07	sp|Q04917|1433F_HUMAN	14-3-3 protein eta OS=Homo sapiens OX=9606 GN=YWHAH PE=1 SV=4	HUMAN	5	Q04917
522	2.97	3.07	15.95	12.27	12.27	tr|E5RJR5|E5RJR5_HUMAN	S-phase kinase-associated protein 1 OS=Homo sapiens OX=9606 GN=SKP1 PE=1 SV=1	HUMAN	2	E5RJR5
523	2.95	3.79	13.09	8.078	8.078	sp|P28289|TMOD1_HUMAN	Tropomodulin-1 OS=Homo sapiens OX=9606 GN=TMOD1 PE=1 SV=1	HUMAN	3	P28289
524	2.94	3.01	4.967	4.052	1.438	tr|B7Z6D5|B7Z6D5_HUMAN	cDNA FLJ61659, highly similar to Probable ATP-dependent RNA helicase DDX27 (EC 3.6.1.-) OS=Homo sapiens OX=9606 GN=DDX27 PE=1 SV=1	HUMAN	1	B7Z6D5
525	2.92	24.59	33.5	30	28.25	sp|P08727|K1C19_HUMAN	Keratin, type I cytoskeletal 19 OS=Homo sapiens OX=9606 GN=KRT19 PE=1 SV=4	HUMAN	13	P08727
526	2.92	3.07	45.57	45.57	25.32	tr|B1AN48|B1AN48_HUMAN	Small proline-rich protein 3 (Fragment) OS=Homo sapiens OX=9606 GN=SPRR3 PE=1 SV=8	HUMAN	1	B1AN48
527	2.92	3.07	4.433	3.723	0.7979	sp|Q9Y2A7|NCKP1_HUMAN	Nck-associated protein 1 OS=Homo sapiens OX=9606 GN=NCKAP1 PE=1 SV=1	HUMAN	1	Q9Y2A7
528	2.91	3.07	0.965	0.5227	0.2815	tr|F8W9J4|F8W9J4_HUMAN	Dystonin OS=Homo sapiens OX=9606 GN=DST PE=1 SV=1	HUMAN	2	F8W9J4
529	2.91	2.97	5.505	5.505	1.988	sp|Q9NW82|WDR70_HUMAN	WD repeat-containing protein 70 OS=Homo sapiens OX=9606 GN=WDR70 PE=1 SV=1	HUMAN	1	Q9NW82
530	2.89	2.94	29.41	29.41	19.61	tr|F5H6P7|F5H6P7_HUMAN	Protein mago nashi homolog 2 OS=Homo sapiens OX=9606 GN=MAGOHB PE=4 SV=1	HUMAN	2	F5H6P7
531	2.87	2.95	6.431	6.431	6.431	sp|P53007|TXTP_HUMAN	Tricarboxylate transport protein, mitochondrial OS=Homo sapiens OX=9606 GN=SLC25A1 PE=1 SV=2	HUMAN	2	P53007
532	2.87	2.94	16.87	16.87	5.622	sp|Q06323|PSME1_HUMAN	Proteasome activator complex subunit 1 OS=Homo sapiens OX=9606 GN=PSME1 PE=1 SV=1	HUMAN	1	Q06323
533	2.85	2.99	11.25	8.25	5.75	sp|P53602|MVD1_HUMAN	Diphosphomevalonate decarboxylase OS=Homo sapiens OX=9606 GN=MVD PE=1 SV=1	HUMAN	2	P53602
534	2.85	2.9	8.458	8.458	8.458	sp|P02763|A1AG1_HUMAN	Alpha-1-acid glycoprotein 1 OS=Homo sapiens OX=9606 GN=ORM1 PE=1 SV=1	HUMAN	2	P02763
535	2.85	2.89	11.69	11.69	11.69	sp|P68036|UB2L3_HUMAN	Ubiquitin-conjugating enzyme E2 L3 OS=Homo sapiens OX=9606 GN=UBE2L3 PE=1 SV=1	HUMAN	2	P68036
536	2.84	3.03	7.111	7.111	3.704	sp|Q9UJS0|CMC2_HUMAN	Calcium-binding mitochondrial carrier protein Aralar2 OS=Homo sapiens OX=9606 GN=SLC25A13 PE=1 SV=2	HUMAN	2	Q9UJS0
537	2.84	2.91	6.106	4.032	1.037	sp|Q8WUM4|PDC6I_HUMAN	Programmed cell death 6-interacting protein OS=Homo sapiens OX=9606 GN=PDCD6IP PE=1 SV=1	HUMAN	1	Q8WUM4
538	2.81	2.95	11.97	7.447	4.787	sp|Q9UNM6|PSD13_HUMAN	26S proteasome non-ATPase regulatory subunit 13 OS=Homo sapiens OX=9606 GN=PSMD13 PE=1 SV=2	HUMAN	2	Q9UNM6
539	2.81	2.86	9	5.2	5.2	tr|E7ER27|E7ER27_HUMAN	Peroxisomal multifunctional enzyme type 2 OS=Homo sapiens OX=9606 GN=HSD17B4 PE=1 SV=3	HUMAN	2	E7ER27
540	2.81	2.86	12.7	9.127	9.127	tr|G3V5Z7|G3V5Z7_HUMAN	Proteasome subunit alpha type OS=Homo sapiens OX=9606 GN=PSMA6 PE=1 SV=1	HUMAN	2	G3V5Z7
541	2.79	2.93	25.74	25.74	19.8	tr|F5H6I0|F5H6I0_HUMAN	Beta-2-microglobulin OS=Homo sapiens OX=9606 GN=B2M PE=1 SV=2	HUMAN	2	F5H6I0
542	2.78	2.91	4.369	3.095	1.274	sp|Q15058|KIF14_HUMAN	Kinesin-like protein KIF14 OS=Homo sapiens OX=9606 GN=KIF14 PE=1 SV=1	HUMAN	2	Q15058
543	2.78	2.83	20.81	12.75	12.75	sp|P16949|STMN1_HUMAN	Stathmin OS=Homo sapiens OX=9606 GN=STMN1 PE=1 SV=3	HUMAN	2	P16949
544	2.76	2.88	15.15	15.15	11.11	sp|Q9Y6B6|SAR1B_HUMAN	GTP-binding protein SAR1b OS=Homo sapiens OX=9606 GN=SAR1B PE=1 SV=1	HUMAN	2	Q9Y6B6
545	2.74	2.79	7.868	5.584	5.584	tr|E9PC15|E9PC15_HUMAN	Acylglycerol kinase, mitochondrial OS=Homo sapiens OX=9606 GN=AGK PE=1 SV=1	HUMAN	2	E9PC15
546	2.73	5.06	5.014	5.014	3.086	sp|Q5JWF2|GNAS1_HUMAN	Guanine nucleotide-binding protein G(s) subunit alpha isoforms XLas OS=Homo sapiens OX=9606 GN=GNAS PE=1 SV=2	HUMAN	3	Q5JWF2
547	2.73	2.77	10.33	10.33	10.33	sp|Q92522|H1X_HUMAN	Histone H1x OS=Homo sapiens OX=9606 GN=H1FX PE=1 SV=1	HUMAN	2	Q92522
548	2.72	2.77	10.07	10.07	4.362	sp|P36542|ATPG_HUMAN	ATP synthase subunit gamma, mitochondrial OS=Homo sapiens OX=9606 GN=ATP5F1C PE=1 SV=1	HUMAN	1	P36542
549	2.7	3.04	7.398	5.102	2.551	sp|Q01813|PFKAP_HUMAN	ATP-dependent 6-phosphofructokinase, platelet type OS=Homo sapiens OX=9606 GN=PFKP PE=1 SV=2	HUMAN	2	Q01813
550	2.7	2.84	17.82	10.91	7.127	sp|P10909|CLUS_HUMAN	Clusterin OS=Homo sapiens OX=9606 GN=CLU PE=1 SV=1	HUMAN	2	P10909
551	2.69	2.75	10.38	9.029	3.16	sp|Q07666|KHDR1_HUMAN	KH domain-containing, RNA-binding, signal transduction-associated protein 1 OS=Homo sapiens OX=9606 GN=KHDRBS1 PE=1 SV=1	HUMAN	1	Q07666
552	2.69	2.73	1.974	1.032	0.5832	tr|A0A0A0MRJ7|A0A0A0MRJ7_HUMAN	Coagulation factor V OS=Homo sapiens OX=9606 GN=F5 PE=1 SV=1	HUMAN	1	A0A0A0MRJ7
553	2.66	2.78	8.406	6.667	2.899	sp|P17676|CEBPB_HUMAN	CCAAT/enhancer-binding protein beta OS=Homo sapiens OX=9606 GN=CEBPB PE=1 SV=2	HUMAN	1	P17676
554	2.66	2.71	10.14	6.832	1.863	tr|A0A087X279|A0A087X279_HUMAN	Interferon-induced protein with tetratricopeptide repeats 2 OS=Homo sapiens OX=9606 GN=IFIT2 PE=1 SV=1	HUMAN	1	A0A087X279
555	2.64	2.67	6.25	6.25	3.472	tr|A0A0A0MQV6|A0A0A0MQV6_HUMAN	Fibroblast growth factor OS=Homo sapiens OX=9606 GN=FGF2 PE=1 SV=1	HUMAN	1	A0A0A0MQV6
556	2.63	2.74	3.263	3.263	3.263	tr|A0A0G2JHC2|A0A0G2JHC2_HUMAN	PPP1R18 OS=Homo sapiens OX=9606 GN=PPP1R18 PE=1 SV=1	HUMAN	2	A0A0G2JHC2
557	2.63	2.67	4.867	3.611	2.041	sp|O14744|ANM5_HUMAN	Protein arginine N-methyltransferase 5 OS=Homo sapiens OX=9606 GN=PRMT5 PE=1 SV=4	HUMAN	1	O14744
558	2.63	2.66	23.36	23.36	23.36	sp|P17096|HMGA1_HUMAN	High mobility group protein HMG-I/HMG-Y OS=Homo sapiens OX=9606 GN=HMGA1 PE=1 SV=3	HUMAN	2	P17096
559	2.62	11.21	15.72	9.023	6.791	sp|A5A3E0|POTEF_HUMAN	POTE ankyrin domain family member F OS=Homo sapiens OX=9606 GN=POTEF PE=1 SV=2	HUMAN	7	A5A3E0
560	2.62	2.76	14.29	14.29	7.666	tr|Q5QPK2|Q5QPK2_HUMAN	Dolichol-phosphate mannosyltransferase subunit 1 OS=Homo sapiens OX=9606 GN=DPM1 PE=1 SV=1	HUMAN	2	Q5QPK2
561	2.61	6.78	23.13	16.39	10.36	sp|P52597|HNRPF_HUMAN	Heterogeneous nuclear ribonucleoprotein F OS=Homo sapiens OX=9606 GN=HNRNPF PE=1 SV=3	HUMAN	3	P52597
562	2.61	2.73	8.555	6.084	4.373	tr|E5RJU9|E5RJU9_HUMAN	Protein LYRIC OS=Homo sapiens OX=9606 GN=MTDH PE=1 SV=1	HUMAN	2	E5RJU9
563	2.57	9.65	46.67	46.67	28.89	sp|P84085|ARF5_HUMAN	ADP-ribosylation factor 5 OS=Homo sapiens OX=9606 GN=ARF5 PE=1 SV=2	HUMAN	5	P84085
564	2.56	2.6	11.92	11.92	3.462	sp|P00918|CAH2_HUMAN	Carbonic anhydrase 2 OS=Homo sapiens OX=9606 GN=CA2 PE=1 SV=2	HUMAN	1	P00918
565	2.55	2.66	7.182	5.893	4.236	sp|P31948|STIP1_HUMAN	Stress-induced-phosphoprotein 1 OS=Homo sapiens OX=9606 GN=STIP1 PE=1 SV=1	HUMAN	2	P31948
566	2.53	2.56	6.391	5.263	2.82	tr|A0A2C9F2M7|A0A2C9F2M7_HUMAN	D-3-phosphoglycerate dehydrogenase OS=Homo sapiens OX=9606 GN=PHGDH PE=1 SV=1	HUMAN	1	A0A2C9F2M7
567	2.53	2.55	9.626	9.626	5.08	tr|H0Y449|H0Y449_HUMAN	Nuclease-sensitive element-binding protein 1 (Fragment) OS=Homo sapiens OX=9606 GN=YBX1 PE=1 SV=1	HUMAN	1	H0Y449
568	2.5	2.58	19.53	19.53	12.43	sp|P13073|COX41_HUMAN	Cytochrome c oxidase subunit 4 isoform 1, mitochondrial OS=Homo sapiens OX=9606 GN=COX4I1 PE=1 SV=1	HUMAN	2	P13073
569	2.5	2.53	20.81	17.19	5.43	sp|Q13242|SRSF9_HUMAN	Serine/arginine-rich splicing factor 9 OS=Homo sapiens OX=9606 GN=SRSF9 PE=1 SV=1	HUMAN	1	Q13242
570	2.49	2.53	10.37	10.37	4.149	sp|P28066|PSA5_HUMAN	Proteasome subunit alpha type-5 OS=Homo sapiens OX=9606 GN=PSMA5 PE=1 SV=3	HUMAN	1	P28066
571	2.49	2.51	4.32	4.32	2.16	tr|H9KV48|H9KV48_HUMAN	Plasma protease C1 inhibitor OS=Homo sapiens OX=9606 GN=SERPING1 PE=1 SV=1	HUMAN	1	H9KV48
572	2.48	2.51	11.38	4.116	2.421	tr|E9PBS1|E9PBS1_HUMAN	Multifunctional protein ADE2 (Fragment) OS=Homo sapiens OX=9606 GN=PAICS PE=1 SV=1	HUMAN	1	E9PBS1
573	2.48	2.51	15.38	8.425	4.029	tr|M0R2Q4|M0R2Q4_HUMAN	rRNA 2'-O-methyltransferase fibrillarin (Fragment) OS=Homo sapiens OX=9606 GN=FBL PE=1 SV=1	HUMAN	1	M0R2Q4
574	2.48	2.51	21.7	16.04	7.547	tr|H0YNX5|H0YNX5_HUMAN	Signal peptidase complex catalytic subunit SEC11 (Fragment) OS=Homo sapiens OX=9606 GN=SEC11A PE=1 SV=1	HUMAN	1	H0YNX5
575	2.48	2.51	18.8	13.68	13.68	tr|A0A075B7D4|A0A075B7D4_HUMAN	Immunoglobulin kappa variable 1/OR2-108 (non-functional) (Fragment) OS=Homo sapiens OX=9606 GN=IGKV1OR2-108 PE=1 SV=1	HUMAN	2	A0A075B7D4
576	2.47	2.5	4.788	4.788	1.657	sp|Q99832|TCPH_HUMAN	T-complex protein 1 subunit eta OS=Homo sapiens OX=9606 GN=CCT7 PE=1 SV=2	HUMAN	1	Q99832
577	2.47	2.5	31.18	23.66	11.83	sp|P05109|S10A8_HUMAN	Protein S100-A8 OS=Homo sapiens OX=9606 GN=S100A8 PE=1 SV=1	HUMAN	1	P05109
578	2.46	2.49	10.75	7.895	3.07	sp|Q9Y265|RUVB1_HUMAN	RuvB-like 1 OS=Homo sapiens OX=9606 GN=RUVBL1 PE=1 SV=1	HUMAN	1	Q9Y265
579	2.45	2.49	4.798	2.072	1.2	sp|P19367|HXK1_HUMAN	Hexokinase-1 OS=Homo sapiens OX=9606 GN=HK1 PE=1 SV=3	HUMAN	1	P19367
580	2.44	2.46	8.85	8.85	8.85	sp|P16401|H15_HUMAN	Histone H1.5 OS=Homo sapiens OX=9606 GN=HIST1H1B PE=1 SV=3	HUMAN	2	P16401
581	2.43	4.52	10.34	10.34	4.134	tr|E9PBF6|E9PBF6_HUMAN	Lamin-B1 OS=Homo sapiens OX=9606 GN=LMNB1 PE=1 SV=1	HUMAN	2	E9PBF6
582	2.43	2.46	11.22	11.22	11.22	tr|E9PR30|E9PR30_HUMAN	40S ribosomal protein S30 OS=Homo sapiens OX=9606 GN=FAU PE=1 SV=1	HUMAN	1	E9PR30
583	2.42	2.55	8.917	6.582	5.096	sp|P23381|SYWC_HUMAN	Tryptophan--tRNA ligase, cytoplasmic OS=Homo sapiens OX=9606 GN=WARS PE=1 SV=2	HUMAN	2	P23381
584	2.39	10.37	7.807	4.994	3.157	sp|Q9NQX4|MYO5C_HUMAN	Unconventional myosin-Vc OS=Homo sapiens OX=9606 GN=MYO5C PE=1 SV=2	HUMAN	5	Q9NQX4
585	2.39	8.54	9.18	8.525	4.481	sp|Q15424|SAFB1_HUMAN	Scaffold attachment factor B1 OS=Homo sapiens OX=9606 GN=SAFB PE=1 SV=4	HUMAN	4	Q15424
586	2.38	2.48	24.09	24.09	7.299	tr|E5RJI8|E5RJI8_HUMAN	Carbonic anhydrase 1 (Fragment) OS=Homo sapiens OX=9606 GN=CA1 PE=1 SV=8	HUMAN	1	E5RJI8
587	2.36	2.39	26.02	18.7	8.13	sp|P42766|RL35_HUMAN	60S ribosomal protein L35 OS=Homo sapiens OX=9606 GN=RPL35 PE=1 SV=2	HUMAN	1	P42766
588	2.35	7.95	12.82	9.012	6.066	sp|P26038|MOES_HUMAN	Moesin OS=Homo sapiens OX=9606 GN=MSN PE=1 SV=3	HUMAN	4	P26038
589	2.34	2.46	14.86	14.86	10.81	tr|A0A087WYR3|A0A087WYR3_HUMAN	Tumor protein D54 OS=Homo sapiens OX=9606 GN=TPD52L2 PE=1 SV=1	HUMAN	2	A0A087WYR3
590	2.33	6.36	27	20	16.5	sp|P61026|RAB10_HUMAN	Ras-related protein Rab-10 OS=Homo sapiens OX=9606 GN=RAB10 PE=1 SV=1	HUMAN	3	P61026
591	2.33	2.46	11.28	11.28	3.354	tr|A0A0G2JJZ9|A0A0G2JJZ9_HUMAN	Spliceosome RNA helicase DDX39B (Fragment) OS=Homo sapiens OX=9606 GN=DDX39B PE=1 SV=1	HUMAN	1	A0A0G2JJZ9
592	2.33	2.43	9.263	6.105	4	tr|H3BR35|H3BR35_HUMAN	Eukaryotic peptide chain release factor GTP-binding subunit ERF3A (Fragment) OS=Homo sapiens OX=9606 GN=GSPT1 PE=1 SV=1	HUMAN	2	H3BR35
593	2.33	2.36	5.662	2.003	0.9582	sp|P35251|RFC1_HUMAN	Replication factor C subunit 1 OS=Homo sapiens OX=9606 GN=RFC1 PE=1 SV=4	HUMAN	1	P35251
594	2.33	2.35	19.83	19.83	14.05	tr|L7N2F9|L7N2F9_HUMAN	Uncharacterized protein (Fragment) OS=Homo sapiens OX=9606 PE=4 SV=1	HUMAN	1	L7N2F9
595	2.32	2.35	4.197	1.994	1.154	tr|A0A087WW66|A0A087WW66_HUMAN	26S proteasome non-ATPase regulatory subunit 1 OS=Homo sapiens OX=9606 GN=PSMD1 PE=1 SV=1	HUMAN	1	A0A087WW66
596	2.3	5.07	34.94	34.94	18.67	sp|Q9Y281|COF2_HUMAN	Cofilin-2 OS=Homo sapiens OX=9606 GN=CFL2 PE=1 SV=1	HUMAN	2	Q9Y281
597	2.29	2.37	13.4	13.4	4.639	tr|F8VYN9|F8VYN9_HUMAN	ADP-ribosylation factor-like protein 1 OS=Homo sapiens OX=9606 GN=ARL1 PE=1 SV=1	HUMAN	1	F8VYN9
598	2.29	2.36	6.687	6.687	3.343	sp|Q15417|CNN3_HUMAN	Calponin-3 OS=Homo sapiens OX=9606 GN=CNN3 PE=1 SV=1	HUMAN	1	Q15417
599	2.27	16.45	34.85	34.85	31.52	sp|P62136|PP1A_HUMAN	Serine/threonine-protein phosphatase PP1-alpha catalytic subunit OS=Homo sapiens OX=9606 GN=PPP1CA PE=1 SV=1	HUMAN	10	P62136
600	2.27	2.3	6.327	6.327	2.041	sp|O14879|IFIT3_HUMAN	Interferon-induced protein with tetratricopeptide repeats 3 OS=Homo sapiens OX=9606 GN=IFIT3 PE=1 SV=1	HUMAN	1	O14879
601	2.26	2.37	39.6	32.67	13.86	tr|C9JFR7|C9JFR7_HUMAN	Cytochrome c (Fragment) OS=Homo sapiens OX=9606 GN=CYCS PE=1 SV=1	HUMAN	1	C9JFR7
602	2.25	2.27	3.39	2.477	1.304	sp|Q08J23|NSUN2_HUMAN	tRNA (cytosine(34)-C(5))-methyltransferase OS=Homo sapiens OX=9606 GN=NSUN2 PE=1 SV=2	HUMAN	1	Q08J23
603	2.24	2.34	20.41	20.41	16.33	tr|B1AHF3|B1AHF3_HUMAN	NADH-cytochrome b5 reductase 3 (Fragment) OS=Homo sapiens OX=9606 GN=CYB5R3 PE=1 SV=1	HUMAN	2	B1AHF3
604	2.24	2.26	4.348	3.602	1.615	tr|A2A274|A2A274_HUMAN	Aconitate hydratase, mitochondrial OS=Homo sapiens OX=9606 GN=ACO2 PE=1 SV=1	HUMAN	1	A2A274
605	2.24	2.26	17.13	10.65	5.556	sp|P51148|RAB5C_HUMAN	Ras-related protein Rab-5C OS=Homo sapiens OX=9606 GN=RAB5C PE=1 SV=2	HUMAN	1	P51148
606	2.24	2.26	3.019	3.019	1.384	sp|O43143|DHX15_HUMAN	Pre-mRNA-splicing factor ATP-dependent RNA helicase DHX15 OS=Homo sapiens OX=9606 GN=DHX15 PE=1 SV=2	HUMAN	1	O43143
607	2.18	2.2	2.152	1.05	0.3675	tr|F5GWX5|F5GWX5_HUMAN	Chromodomain-helicase-DNA-binding protein 4 OS=Homo sapiens OX=9606 GN=CHD4 PE=1 SV=1	HUMAN	1	F5GWX5
608	2.18	2.2	4.518	2.861	1.657	sp|P31040|SDHA_HUMAN	Succinate dehydrogenase [ubiquinone] flavoprotein subunit, mitochondrial OS=Homo sapiens OX=9606 GN=SDHA PE=1 SV=2	HUMAN	1	P31040
609	2.17	16.32	25.74	24.01	21.78	sp|Q14525|KT33B_HUMAN	Keratin, type I cuticular Ha3-II OS=Homo sapiens OX=9606 GN=KRT33B PE=1 SV=3	HUMAN	17	Q14525
610	2.17	2.57	17.46	17.46	11.11	sp|P01116|RASK_HUMAN	GTPase KRas OS=Homo sapiens OX=9606 GN=KRAS PE=1 SV=1	HUMAN	2	P01116
611	2.17	2.19	2.444	2.025	0.7682	sp|Q14191|WRN_HUMAN	Werner syndrome ATP-dependent helicase OS=Homo sapiens OX=9606 GN=WRN PE=1 SV=2	HUMAN	1	Q14191
612	2.17	2.19	5.161	4.194	1.774	sp|O43663|PRC1_HUMAN	Protein regulator of cytokinesis 1 OS=Homo sapiens OX=9606 GN=PRC1 PE=1 SV=2	HUMAN	1	O43663
613	2.16	2.18	2.098	1.149	0.5994	sp|Q7RTP6|MICA3_HUMAN	[F-actin]-monooxygenase MICAL3 OS=Homo sapiens OX=9606 GN=MICAL3 PE=1 SV=2	HUMAN	1	Q7RTP6
614	2.16	2.18	4.533	3.067	1.2	tr|E9PQN2|E9PQN2_HUMAN	Bcl-2-associated transcription factor 1 OS=Homo sapiens OX=9606 GN=BCLAF1 PE=1 SV=1	HUMAN	1	E9PQN2
615	2.16	2.18	4.29	4.29	1.32	sp|O75083|WDR1_HUMAN	WD repeat-containing protein 1 OS=Homo sapiens OX=9606 GN=WDR1 PE=1 SV=4	HUMAN	1	O75083
616	2.16	2.18	10.88	10.88	5.699	sp|Q92572|AP3S1_HUMAN	AP-3 complex subunit sigma-1 OS=Homo sapiens OX=9606 GN=AP3S1 PE=1 SV=1	HUMAN	1	Q92572
617	2.15	2.16	26.22	4	4	sp|P21266|GSTM3_HUMAN	Glutathione S-transferase Mu 3 OS=Homo sapiens OX=9606 GN=GSTM3 PE=1 SV=3	HUMAN	1	P21266
618	2.15	2.16	14.47	14.47	6.579	sp|O14684|PTGES_HUMAN	Prostaglandin E synthase OS=Homo sapiens OX=9606 GN=PTGES PE=1 SV=2	HUMAN	1	O14684
619	2.14	2.2	7.568	4.595	2.703	tr|I3L0A0|I3L0A0_HUMAN	HCG2044781 OS=Homo sapiens OX=9606 GN=TMEM189-UBE2V1 PE=4 SV=1	HUMAN	1	I3L0A0
620	2.14	2.15	30.16	30.16	19.05	tr|C9J0E4|C9J0E4_HUMAN	Cystatin-A OS=Homo sapiens OX=9606 GN=CSTA PE=1 SV=1	HUMAN	1	C9J0E4
621	2.13	2.23	17.81	14.61	5.479	sp|P49755|TMEDA_HUMAN	Transmembrane emp24 domain-containing protein 10 OS=Homo sapiens OX=9606 GN=TMED10 PE=1 SV=2	HUMAN	1	P49755
622	2.13	2.14	18.62	13.1	6.207	sp|Q6P1L8|RM14_HUMAN	39S ribosomal protein L14, mitochondrial OS=Homo sapiens OX=9606 GN=MRPL14 PE=1 SV=1	HUMAN	1	Q6P1L8
623	2.13	2.14	3.197	2.302	1.279	sp|Q08AM6|VAC14_HUMAN	Protein VAC14 homolog OS=Homo sapiens OX=9606 GN=VAC14 PE=1 SV=1	HUMAN	1	Q08AM6
624	2.12	23.51	21.02	15.45	11.78	sp|P12035|K2C3_HUMAN	Keratin, type II cytoskeletal 3 OS=Homo sapiens OX=9606 GN=KRT3 PE=1 SV=3	HUMAN	12	P12035
625	2.12	16.99	35.49	33.71	23.21	sp|P68366|TBA4A_HUMAN	Tubulin alpha-4A chain OS=Homo sapiens OX=9606 GN=TUBA4A PE=1 SV=1	HUMAN	8	P68366
626	2.12	2.14	7.985	7.985	4.943	sp|P28074|PSB5_HUMAN	Proteasome subunit beta type-5 OS=Homo sapiens OX=9606 GN=PSMB5 PE=1 SV=3	HUMAN	1	P28074
627	2.11	2.17	10.26	10.26	6.154	tr|Q5QNZ2|Q5QNZ2_HUMAN	ATP synthase peripheral stalk-membrane subunit b OS=Homo sapiens OX=9606 GN=ATP5PB PE=1 SV=1	HUMAN	1	Q5QNZ2
628	2.11	2.13	7.867	4.762	2.484	sp|P34896|GLYC_HUMAN	Serine hydroxymethyltransferase, cytosolic OS=Homo sapiens OX=9606 GN=SHMT1 PE=1 SV=1	HUMAN	1	P34896
629	2.11	2.13	16.88	13.75	9.375	sp|P46778|RL21_HUMAN	60S ribosomal protein L21 OS=Homo sapiens OX=9606 GN=RPL21 PE=1 SV=2	HUMAN	1	P46778
630	2.11	2.12	14.42	10.7	3.721	tr|A0A0B4J231|A0A0B4J231_HUMAN	Immunoglobulin lambda-like polypeptide 5 OS=Homo sapiens OX=9606 GN=IGLL5 PE=1 SV=1	HUMAN	1	A0A0B4J231
631	2.11	2.12	23.02	15.08	7.937	sp|P62318|SMD3_HUMAN	Small nuclear ribonucleoprotein Sm D3 OS=Homo sapiens OX=9606 GN=SNRPD3 PE=1 SV=1	HUMAN	1	P62318
632	2.1	2.14	21.37	13.68	13.68	sp|P0DP09|KV113_HUMAN	Immunoglobulin kappa variable 1-13 OS=Homo sapiens OX=9606 GN=IGKV1-13 PE=3 SV=1	HUMAN	2	P0DP09
633	2.1	2.11	10	10	5.556	sp|Q10589|BST2_HUMAN	Bone marrow stromal antigen 2 OS=Homo sapiens OX=9606 GN=BST2 PE=1 SV=1	HUMAN	1	Q10589
634	2.1	2.11	9.005	9.005	5.213	sp|O95816|BAG2_HUMAN	BAG family molecular chaperone regulator 2 OS=Homo sapiens OX=9606 GN=BAG2 PE=1 SV=1	HUMAN	1	O95816
635	2.09	2.1	10.18	3.593	3.593	sp|Q9NZL9|MAT2B_HUMAN	Methionine adenosyltransferase 2 subunit beta OS=Homo sapiens OX=9606 GN=MAT2B PE=1 SV=1	HUMAN	1	Q9NZL9
636	2.09	2.1	2.691	2.691	1.558	sp|O00139|KIF2A_HUMAN	Kinesin-like protein KIF2A OS=Homo sapiens OX=9606 GN=KIF2A PE=1 SV=3	HUMAN	1	O00139
637	2.07	22.3	64.37	48.58	33.2	tr|K7ENT6|K7ENT6_HUMAN	Tropomyosin alpha-4 chain OS=Homo sapiens OX=9606 GN=TPM4 PE=1 SV=2	HUMAN	14	K7ENT6
638	2.07	2.17	14.02	9.225	9.225	sp|Q9Y5M8|SRPRB_HUMAN	Signal recognition particle receptor subunit beta OS=Homo sapiens OX=9606 GN=SRPRB PE=1 SV=3	HUMAN	2	Q9Y5M8
639	2.07	2.08	5.478	1.748	1.748	sp|Q92598|HS105_HUMAN	Heat shock protein 105 kDa OS=Homo sapiens OX=9606 GN=HSPH1 PE=1 SV=1	HUMAN	1	Q92598
640	2.07	2.08	6.993	3.846	3.846	tr|H7BY58|H7BY58_HUMAN	Protein-L-isoaspartate O-methyltransferase OS=Homo sapiens OX=9606 GN=PCMT1 PE=1 SV=1	HUMAN	1	H7BY58
641	2.07	2.08	9.694	5.102	5.102	tr|A2ACR1|A2ACR1_HUMAN	Proteasome subunit beta type OS=Homo sapiens OX=9606 GN=PSMB9 PE=1 SV=1	HUMAN	1	A2ACR1
642	2.07	2.08	4.979	4.979	2.697	sp|Q9UN86|G3BP2_HUMAN	Ras GTPase-activating protein-binding protein 2 OS=Homo sapiens OX=9606 GN=G3BP2 PE=1 SV=2	HUMAN	1	Q9UN86
643	2.06	2.17	12	9.714	3.143	sp|Q9Y3F4|STRAP_HUMAN	Serine-threonine kinase receptor-associated protein OS=Homo sapiens OX=9606 GN=STRAP PE=1 SV=1	HUMAN	1	Q9Y3F4
644	2.06	2.06	16.56	6.369	6.369	tr|J3QL64|J3QL64_HUMAN	Myelin basic protein OS=Homo sapiens OX=9606 GN=MBP PE=1 SV=1	HUMAN	1	J3QL64
645	2.05	2.07	0.5372	0.16	0.16	tr|A0A0C4DG40|A0A0C4DG40_HUMAN	Nesprin-1 OS=Homo sapiens OX=9606 GN=SYNE1 PE=1 SV=1	HUMAN	1	A0A0C4DG40
646	2.05	2.06	12.46	4.714	4.714	sp|P46777|RL5_HUMAN	60S ribosomal protein L5 OS=Homo sapiens OX=9606 GN=RPL5 PE=1 SV=3	HUMAN	1	P46777
647	2.05	2.06	8.29	4.663	4.663	tr|J3QR09|J3QR09_HUMAN	Ribosomal protein L19 OS=Homo sapiens OX=9606 GN=RPL19 PE=1 SV=1	HUMAN	1	J3QR09
648	2.05	2.05	2.604	1.183	1.183	tr|K7EKE6|K7EKE6_HUMAN	Lon protease homolog, mitochondrial OS=Homo sapiens OX=9606 GN=LONP1 PE=1 SV=1	HUMAN	1	K7EKE6
649	2.04	2.14	6.037	6.037	6.037	sp|O00622|CYR61_HUMAN	Protein CYR61 OS=Homo sapiens OX=9606 GN=CYR61 PE=1 SV=1	HUMAN	2	O00622
650	2.04	2.05	2.776	0.727	0.727	tr|E9PGM1|E9PGM1_HUMAN	Eukaryotic translation initiation factor 4 gamma 1 OS=Homo sapiens OX=9606 GN=EIF4G1 PE=1 SV=1	HUMAN	1	E9PGM1
651	2.04	2.05	1.987	0.6429	0.6429	sp|Q9Y5S2|MRCKB_HUMAN	Serine/threonine-protein kinase MRCK beta OS=Homo sapiens OX=9606 GN=CDC42BPB PE=1 SV=2	HUMAN	1	Q9Y5S2
652	2.04	2.05	9.474	4.211	4.211	tr|B1ALA9|B1ALA9_HUMAN	Ribose-phosphate pyrophosphokinase 1 OS=Homo sapiens OX=9606 GN=PRPS1 PE=1 SV=2	HUMAN	1	B1ALA9
653	2.04	2.05	8.876	4.734	4.734	tr|J3QLE5|J3QLE5_HUMAN	Small nuclear ribonucleoprotein-associated protein N (Fragment) OS=Homo sapiens OX=9606 GN=SNRPN PE=1 SV=1	HUMAN	1	J3QLE5
654	2.04	2.04	14.54	3.965	3.965	tr|M0R1T5|M0R1T5_HUMAN	Charged multivesicular body protein 2a (Fragment) OS=Homo sapiens OX=9606 GN=CHMP2A PE=1 SV=1	HUMAN	1	M0R1T5
655	2.04	2.04	12.16	7.432	7.432	tr|A0A087WY85|A0A087WY85_HUMAN	Ubiquitin-conjugating enzyme E2 D3 OS=Homo sapiens OX=9606 GN=UBE2D3 PE=1 SV=1	HUMAN	1	A0A087WY85
656	2.04	2.04	23.16	12.63	12.63	sp|P61956|SUMO2_HUMAN	Small ubiquitin-related modifier 2 OS=Homo sapiens OX=9606 GN=SUMO2 PE=1 SV=3	HUMAN	1	P61956
657	2.04	2.04	5.357	5.357	2.806	sp|P51570|GALK1_HUMAN	Galactokinase OS=Homo sapiens OX=9606 GN=GALK1 PE=1 SV=1	HUMAN	1	P51570
658	2.03	11.33	25	19.42	12.5	sp|Q14532|K1H2_HUMAN	Keratin, type I cuticular Ha2 OS=Homo sapiens OX=9606 GN=KRT32 PE=2 SV=3	HUMAN	13	Q14532
659	2.03	2.05	2.83	1.038	1.038	sp|Q9ULE4|F184B_HUMAN	Protein FAM184B OS=Homo sapiens OX=9606 GN=FAM184B PE=2 SV=3	HUMAN	1	Q9ULE4
660	2.03	2.04	1.721	0.9964	0.9964	sp|Q9BSJ8|ESYT1_HUMAN	Extended synaptotagmin-1 OS=Homo sapiens OX=9606 GN=ESYT1 PE=1 SV=1	HUMAN	1	Q9BSJ8
661	2.03	2.03	2.847	1.367	1.367	tr|E9PPJ0|E9PPJ0_HUMAN	Splicing factor 3B subunit 2 OS=Homo sapiens OX=9606 GN=SF3B2 PE=1 SV=1	HUMAN	1	E9PPJ0
662	2.03	2.03	20.17	10.92	10.92	sp|P62314|SMD1_HUMAN	Small nuclear ribonucleoprotein Sm D1 OS=Homo sapiens OX=9606 GN=SNRPD1 PE=1 SV=1	HUMAN	1	P62314
663	2.02	2.03	1.09	0.3115	0.3115	sp|P49454|CENPF_HUMAN	Centromere protein F OS=Homo sapiens OX=9606 GN=CENPF PE=1 SV=2	HUMAN	1	P49454
664	2.02	2.02	19.74	7.237	7.237	sp|Q9Y3D6|FIS1_HUMAN	Mitochondrial fission 1 protein OS=Homo sapiens OX=9606 GN=FIS1 PE=1 SV=2	HUMAN	1	Q9Y3D6
665	2.02	2.02	3.383	1.504	1.504	sp|Q14694|UBP10_HUMAN	Ubiquitin carboxyl-terminal hydrolase 10 OS=Homo sapiens OX=9606 GN=USP10 PE=1 SV=2	HUMAN	1	Q14694
666	2.02	2.02	2.376	1.357	1.357	tr|H7BXI1|H7BXI1_HUMAN	Extended synaptotagmin-2 (Fragment) OS=Homo sapiens OX=9606 GN=ESYT2 PE=1 SV=1	HUMAN	1	H7BXI1
667	2.02	2.02	4.01	1.754	1.754	tr|C9JST2|C9JST2_HUMAN	Leukocyte immunoglobulin-like receptor subfamily B member 4 (Fragment) OS=Homo sapiens OX=9606 GN=LILRB4 PE=1 SV=2	HUMAN	1	C9JST2
668	2.02	2.02	1.781	1.1	1.1	sp|Q5VZ89|DEN4C_HUMAN	DENN domain-containing protein 4C OS=Homo sapiens OX=9606 GN=DENND4C PE=1 SV=3	HUMAN	1	Q5VZ89
669	2.02	2.02	8.268	3.937	3.937	sp|P18669|PGAM1_HUMAN	Phosphoglycerate mutase 1 OS=Homo sapiens OX=9606 GN=PGAM1 PE=1 SV=2	HUMAN	1	P18669
670	2.01	2.02	9.957	4.762	4.762	tr|K7ESE8|K7ESE8_HUMAN	Bleomycin hydrolase (Fragment) OS=Homo sapiens OX=9606 GN=BLMH PE=1 SV=1	HUMAN	1	K7ESE8
671	2.01	2.01	8.115	2.625	2.625	sp|Q7L1Q6|BZW1_HUMAN	Basic leucine zipper and W2 domain-containing protein 1 OS=Homo sapiens OX=9606 GN=BZW1 PE=1 SV=1	HUMAN	1	Q7L1Q6
672	2.01	2.01	2.727	1.455	1.455	tr|H7BY55|H7BY55_HUMAN	Complement decay-accelerating factor OS=Homo sapiens OX=9606 GN=CD55 PE=1 SV=2	HUMAN	1	H7BY55
673	2.01	2.01	8.974	5.983	5.983	tr|A0A024RA52|A0A024RA52_HUMAN	Proteasome subunit alpha type OS=Homo sapiens OX=9606 GN=PSMA2 PE=1 SV=1	HUMAN	1	A0A024RA52
674	2.01	2.01	2.599	1.376	1.376	sp|Q03169|TNAP2_HUMAN	Tumor necrosis factor alpha-induced protein 2 OS=Homo sapiens OX=9606 GN=TNFAIP2 PE=2 SV=2	HUMAN	1	Q03169
675	2	26.58	23.96	22.14	18.15	sp|O95678|K2C75_HUMAN	Keratin, type II cytoskeletal 75 OS=Homo sapiens OX=9606 GN=KRT75 PE=1 SV=2	HUMAN	15	O95678
676	2	26.57	55.09	46.32	36.84	tr|J3KN67|J3KN67_HUMAN	Tropomyosin alpha-3 chain OS=Homo sapiens OX=9606 GN=TPM3 PE=1 SV=1	HUMAN	19	J3KN67
677	2	17.62	25.8	25.27	23.14	sp|Q562R1|ACTBL_HUMAN	Beta-actin-like protein 2 OS=Homo sapiens OX=9606 GN=ACTBL2 PE=1 SV=2	HUMAN	14	Q562R1
678	2	9.04	39.47	39.47	39.47	sp|P15531|NDKA_HUMAN	Nucleoside diphosphate kinase A OS=Homo sapiens OX=9606 GN=NME1 PE=1 SV=1	HUMAN	5	P15531
679	2	6	8.84	8.84	8.84	sp|Q04826|1B40_HUMAN	HLA class I histocompatibility antigen, B-40 alpha chain OS=Homo sapiens OX=9606 GN=HLA-B PE=1 SV=1	HUMAN	3	Q04826
680	2	5.39	21.31	21.31	21.31	tr|C9J0D1|C9J0D1_HUMAN	Histone H2A OS=Homo sapiens OX=9606 GN=H2AFV PE=1 SV=1	HUMAN	3	C9J0D1
681	2	4.93	9.706	9.706	9.706	sp|P62873|GBB1_HUMAN	Guanine nucleotide-binding protein G(I)/G(S)/G(T) subunit beta-1 OS=Homo sapiens OX=9606 GN=GNB1 PE=1 SV=3	HUMAN	3	P62873
682	2	4.03	2.984	2.366	2.366	sp|Q15029|U5S1_HUMAN	116 kDa U5 small nuclear ribonucleoprotein component OS=Homo sapiens OX=9606 GN=EFTUD2 PE=1 SV=1	HUMAN	2	Q15029
683	2	4	28.99	28.99	28.99	tr|K7ELP0|K7ELP0_HUMAN	Tropomyosin alpha-4 chain (Fragment) OS=Homo sapiens OX=9606 GN=TPM4 PE=1 SV=1	HUMAN	3	K7ELP0
684	2	4	11.43	11.43	11.43	tr|H0YA96|H0YA96_HUMAN	Heterogeneous nuclear ribonucleoprotein D0 (Fragment) OS=Homo sapiens OX=9606 GN=HNRNPD PE=1 SV=1	HUMAN	2	H0YA96
685	2	2.12	31.13	23.58	9.434	sp|P0DOY2|IGLC2_HUMAN	Immunoglobulin lambda constant 2 OS=Homo sapiens OX=9606 GN=IGLC2 PE=1 SV=1	HUMAN	1	P0DOY2
686	2	2.11	2.849	1.965	1.965	sp|B0I1T2|MYO1G_HUMAN	Unconventional myosin-Ig OS=Homo sapiens OX=9606 GN=MYO1G PE=1 SV=2	HUMAN	2	B0I1T2
687	2	2.09	21.7	21.7	7.547	sp|P0CF74|IGLC6_HUMAN	Immunoglobulin lambda constant 6 OS=Homo sapiens OX=9606 GN=IGLC6 PE=1 SV=1	HUMAN	1	P0CF74
688	2	2.03	18.8	13.68	13.68	tr|A0A075B6S9|A0A075B6S9_HUMAN	Immunoglobulin kappa variable 1-37 (non-functional) (Fragment) OS=Homo sapiens OX=9606 GN=IGKV1-37 PE=1 SV=7	HUMAN	2	A0A075B6S9
689	2	2.01	10.87	8.261	5.217	tr|H3BSA1|H3BSA1_HUMAN	Casein kinase II subunit alpha' (Fragment) OS=Homo sapiens OX=9606 GN=CSNK2A2 PE=1 SV=2	HUMAN	1	H3BSA1
690	2	2.01	2.826	2.826	1.884	sp|Q86YS3|RFIP4_HUMAN	Rab11 family-interacting protein 4 OS=Homo sapiens OX=9606 GN=RAB11FIP4 PE=1 SV=1	HUMAN	1	Q86YS3
691	2	2.01	1.399	1.399	0.8741	sp|Q16706|MA2A1_HUMAN	Alpha-mannosidase 2 OS=Homo sapiens OX=9606 GN=MAN2A1 PE=1 SV=2	HUMAN	1	Q16706
692	2	2	4.197	1.737	1.737	RRRRRtr|F5H6Y5|F5H6Y5_HUMAN	REVERSED Nuclear mitotic apparatus protein 1 (Fragment) OS=Homo sapiens OX=9606 GN=NUMA1 PE=1 SV=1	HUMAN	1	F5H6Y5
693	2	2	7.432	6.757	6.757	tr|H7C2N1|H7C2N1_HUMAN	Prothymosin alpha (Fragment) OS=Homo sapiens OX=9606 GN=PTMA PE=1 SV=1	HUMAN	2	H7C2N1
694	2	2	2.013	1.208	1.208	sp|P05164|PERM_HUMAN	Myeloperoxidase OS=Homo sapiens OX=9606 GN=MPO PE=1 SV=1	HUMAN	1	P05164
695	2	2	4.566	4.566	4.566	tr|Q5HY57|Q5HY57_HUMAN	Emerin (Emery-Dreifuss muscular dystrophy), isoform CRA_b OS=Homo sapiens OX=9606 GN=EMD PE=1 SV=1	HUMAN	1	Q5HY57
696	2	2	6.509	6.509	6.509	tr|K7EP07|K7EP07_HUMAN	Tubulin-folding cofactor B (Fragment) OS=Homo sapiens OX=9606 GN=TBCB PE=1 SV=8	HUMAN	1	K7EP07
697	2	2	5.208	5.208	5.208	tr|J3QW43|J3QW43_HUMAN	Mannose-P-dolichol utilization defect 1 protein OS=Homo sapiens OX=9606 GN=MPDU1 PE=1 SV=1	HUMAN	1	J3QW43
698	2	2	2.564	2.564	2.564	tr|H7C2G2|H7C2G2_HUMAN	NAD(P)(+)--arginine ADP-ribosyltransferase (Fragment) OS=Homo sapiens OX=9606 GN=ART4 PE=1 SV=1	HUMAN	1	H7C2G2
699	2	2	7.317	7.317	7.317	tr|H3BU49|H3BU49_HUMAN	ADP-ribosylation factor-like protein 2-binding protein OS=Homo sapiens OX=9606 GN=ARL2BP PE=1 SV=1	HUMAN	1	H3BU49
700	2	2	1.736	1.736	1.736	tr|G3V325|G3V325_HUMAN	ATP5MF-PTCD1 readthrough OS=Homo sapiens OX=9606 GN=ATP5MF-PTCD1 PE=4 SV=1	HUMAN	1	G3V325
701	2	2	9.244	9.244	9.244	tr|F8W651|F8W651_HUMAN	Coatomer subunit zeta-1 OS=Homo sapiens OX=9606 GN=COPZ1 PE=1 SV=1	HUMAN	1	F8W651
702	2	2	6.832	6.832	6.832	tr|F8VX48|F8VX48_HUMAN	Palmitoyltransferase ZDHHC17 (Fragment) OS=Homo sapiens OX=9606 GN=ZDHHC17 PE=1 SV=1	HUMAN	1	F8VX48
703	2	2	4.278	4.278	4.278	tr|F8VVT7|F8VVT7_HUMAN	Charged multivesicular body protein 1a OS=Homo sapiens OX=9606 GN=CHMP1A PE=1 SV=1	HUMAN	1	F8VVT7
704	2	2	4.762	4.762	4.762	tr|F5GWG3|F5GWG3_HUMAN	Retinoic acid-induced protein 3 (Fragment) OS=Homo sapiens OX=9606 GN=GPRC5A PE=1 SV=8	HUMAN	1	F5GWG3
705	2	2	15.79	15.79	15.79	tr|E9PRS8|E9PRS8_HUMAN	Cysteine--tRNA ligase, cytoplasmic OS=Homo sapiens OX=9606 GN=CARS PE=1 SV=1	HUMAN	1	E9PRS8
706	2	2	5.946	5.946	5.946	tr|E9PQX9|E9PQX9_HUMAN	Dr1-associated corepressor OS=Homo sapiens OX=9606 GN=DRAP1 PE=1 SV=1	HUMAN	1	E9PQX9
707	2	2	2.588	2.588	2.588	tr|E7EUP3|E7EUP3_HUMAN	Histone acetyltransferase OS=Homo sapiens OX=9606 GN=KAT7 PE=1 SV=1	HUMAN	1	E7EUP3
708	2	2	1.63	1.63	1.63	tr|E7ENV7|E7ENV7_HUMAN	Copine-8 OS=Homo sapiens OX=9606 GN=CPNE8 PE=1 SV=2	HUMAN	1	E7ENV7
709	2	2	5.422	5.422	5.422	tr|C9J9W2|C9J9W2_HUMAN	LIM and SH3 domain protein 1 (Fragment) OS=Homo sapiens OX=9606 GN=LASP1 PE=1 SV=1	HUMAN	1	C9J9W2
710	2	2	1.993	1.993	1.993	tr|B0YIW6|B0YIW6_HUMAN	Archain 1, isoform CRA_a OS=Homo sapiens OX=9606 GN=ARCN1 PE=1 SV=1	HUMAN	1	B0YIW6
711	2	2	4.518	4.518	4.518	tr|A0A2R8YD12|A0A2R8YD12_HUMAN	Serpin B6 OS=Homo sapiens OX=9606 GN=SERPINB6 PE=4 SV=1	HUMAN	1	A0A2R8YD12
712	2	2	0.47	0.47	0.47	tr|A0A2R8Y5P9|A0A2R8Y5P9_HUMAN	Protein Shroom3 OS=Homo sapiens OX=9606 GN=SHROOM3 PE=4 SV=1	HUMAN	1	A0A2R8Y5P9
713	2	2	14.81	14.81	14.81	tr|A0A2Q2TTZ9|A0A2Q2TTZ9_HUMAN	Immunoglobulin kappa variable 1-33 OS=Homo sapiens OX=9606 GN=IGKV1D-33 PE=1 SV=1	HUMAN	1	A0A2Q2TTZ9
714	2	2	4.469	4.469	4.469	tr|A0A1W2PPF2|A0A1W2PPF2_HUMAN	Transcription factor NF-E4 OS=Homo sapiens OX=9606 GN=NFE4 PE=4 SV=1	HUMAN	1	A0A1W2PPF2
715	2	2	8.182	8.182	8.182	tr|A0A087WV05|A0A087WV05_HUMAN	Uncharacterized protein OS=Homo sapiens OX=9606 PE=4 SV=1	HUMAN	1	A0A087WV05
716	2	2	2.507	2.507	2.507	sp|Q9Y586|MB212_HUMAN	Protein mab-21-like 2 OS=Homo sapiens OX=9606 GN=MAB21L2 PE=1 SV=1	HUMAN	1	Q9Y586
717	2	2	4.603	4.603	4.603	sp|Q9UKD2|MRT4_HUMAN	mRNA turnover protein 4 homolog OS=Homo sapiens OX=9606 GN=MRTO4 PE=1 SV=2	HUMAN	1	Q9UKD2
718	2	2	1.56	1.56	1.56	sp|Q9H6W3|RIOX1_HUMAN	Ribosomal oxygenase 1 OS=Homo sapiens OX=9606 GN=RIOX1 PE=1 SV=2	HUMAN	1	Q9H6W3
719	2	2	3.534	3.534	3.534	sp|Q99943|PLCA_HUMAN	1-acyl-sn-glycerol-3-phosphate acyltransferase alpha OS=Homo sapiens OX=9606 GN=AGPAT1 PE=1 SV=2	HUMAN	1	Q99943
720	2	2	3.901	3.901	3.901	sp|Q07021|C1QBP_HUMAN	Complement component 1 Q subcomponent-binding protein, mitochondrial OS=Homo sapiens OX=9606 GN=C1QBP PE=1 SV=1	HUMAN	1	Q07021
721	2	2	4.911	4.911	4.911	sp|Q00688|FKBP3_HUMAN	Peptidyl-prolyl cis-trans isomerase FKBP3 OS=Homo sapiens OX=9606 GN=FKBP3 PE=1 SV=1	HUMAN	1	Q00688
722	2	2	9.402	9.402	9.402	sp|P80748|LV321_HUMAN	Immunoglobulin lambda variable 3-21 OS=Homo sapiens OX=9606 GN=IGLV3-21 PE=1 SV=2	HUMAN	2	P80748
723	2	2	9.434	9.434	9.434	sp|P47914|RL29_HUMAN	60S ribosomal protein L29 OS=Homo sapiens OX=9606 GN=RPL29 PE=1 SV=2	HUMAN	1	P47914
724	2	2	3.797	3.797	3.797	sp|P31153|METK2_HUMAN	S-adenosylmethionine synthase isoform type-2 OS=Homo sapiens OX=9606 GN=MAT2A PE=1 SV=1	HUMAN	1	P31153
725	2	2	14.04	14.04	14.04	sp|P05386|RLA1_HUMAN	60S acidic ribosomal protein P1 OS=Homo sapiens OX=9606 GN=RPLP1 PE=1 SV=1	HUMAN	1	P05386
726	2	2	7.534	7.534	7.534	sp|P01034|CYTC_HUMAN	Cystatin-C OS=Homo sapiens OX=9606 GN=CST3 PE=1 SV=1	HUMAN	1	P01034
727	2	2	1.644	1.644	1.644	sp|O94925|GLSK_HUMAN	Glutaminase kidney isoform, mitochondrial OS=Homo sapiens OX=9606 GN=GLS PE=1 SV=1	HUMAN	1	O94925
728	2	2	2.054	2.054	2.054	sp|O76031|CLPX_HUMAN	ATP-dependent Clp protease ATP-binding subunit clpX-like, mitochondrial OS=Homo sapiens OX=9606 GN=CLPX PE=1 SV=2	HUMAN	1	O76031
729	2	2	13.48	13.48	13.48	sp|O75531|BAF_HUMAN	Barrier-to-autointegration factor OS=Homo sapiens OX=9606 GN=BANF1 PE=1 SV=1	HUMAN	1	O75531
730	2	2	2.419	2.419	2.419	sp|O43541|SMAD6_HUMAN	Mothers against decapentaplegic homolog 6 OS=Homo sapiens OX=9606 GN=SMAD6 PE=1 SV=2	HUMAN	1	O43541
731	2	2	3.647	3.647	3.647	sp|O00151|PDLI1_HUMAN	PDZ and LIM domain protein 1 OS=Homo sapiens OX=9606 GN=PDLIM1 PE=1 SV=4	HUMAN	1	O00151
732	2	2	1.288	1.288	1.288	sp|A6NKL6|T200C_HUMAN	Transmembrane protein 200C OS=Homo sapiens OX=9606 GN=TMEM200C PE=2 SV=2	HUMAN	1	A6NKL6
733	2	2	0.8974	0.8974	0.8974	RRRRRsp|Q6ZMI0|PPR21_HUMAN	REVERSED Protein phosphatase 1 regulatory subunit 21 OS=Homo sapiens OX=9606 GN=PPP1R21 PE=1 SV=1	HUMAN	1	Q6ZMI0
734	2	2	0.7491	0.7491	0.7491	RRRRRsp|Q5T5Y3|CAMP1_HUMAN	REVERSED Calmodulin-regulated spectrin-associated protein 1 OS=Homo sapiens OX=9606 GN=CAMSAP1 PE=1 SV=2	HUMAN	1	Q5T5Y3
1338	3.68	3.77	5.291	1.794	1.794	tr|K7EQ71|K7EQ71_HUMAN	Periplakin (Fragment) OS=Homo sapiens OX=9606 GN=PPL PE=1 SV=1	HUMAN	2	K7EQ71

## Sheet: p16_in-gel
N	Unused	Total	%Cov	%Cov(50)	%Cov(95)	Accession	Name	Species	Peptides(95%)	UniProt ID
1	337.33	337.33	43.42	41.5	37.96	sp|Q15149|PLEC_HUMAN	Plectin OS=Homo sapiens OX=9606 GN=PLEC PE=1 SV=3	HUMAN	177	Q15149
2	281.88	281.87	66.63	64.39	60.87	sp|P35579|MYH9_HUMAN	Myosin-9 OS=Homo sapiens OX=9606 GN=MYH9 PE=1 SV=4	HUMAN	257	P35579
3	205.23	241.3	61.23	60.37	58.55	sp|P35580|MYH10_HUMAN	Myosin-10 OS=Homo sapiens OX=9606 GN=MYH10 PE=1 SV=3	HUMAN	164	P35580
4	123.55	123.54	34.95	34.57	30.68	sp|P21333|FLNA_HUMAN	Filamin-A OS=Homo sapiens OX=9606 GN=FLNA PE=1 SV=4	HUMAN	62	P21333
5	113.21	143.97	45.41	40.45	38.15	sp|Q7Z406|MYH14_HUMAN	Myosin-14 OS=Homo sapiens OX=9606 GN=MYH14 PE=1 SV=2	HUMAN	86	Q7Z406
6	112.99	113.01	27.22	25.98	23.03	sp|Q14573|ITPR3_HUMAN	Inositol 1,4,5-trisphosphate receptor type 3 OS=Homo sapiens OX=9606 GN=ITPR3 PE=1 SV=2	HUMAN	66	Q14573
7	103.43	115.99	32.21	28.82	27.48	sp|O75369|FLNB_HUMAN	Filamin-B OS=Homo sapiens OX=9606 GN=FLNB PE=1 SV=2	HUMAN	61	O75369
8	94.18	94.71	34.23	31.37	27.01	sp|Q9Y4I1|MYO5A_HUMAN	Unconventional myosin-Va OS=Homo sapiens OX=9606 GN=MYO5A PE=1 SV=2	HUMAN	50	Q9Y4I1
9	93.98	93.99	25.15	24.64	22.17	sp|Q9UQ35|SRRM2_HUMAN	Serine/arginine repetitive matrix protein 2 OS=Homo sapiens OX=9606 GN=SRRM2 PE=1 SV=2	HUMAN	51	Q9UQ35
10	86.1	86.1	46.26	46.26	40.9	sp|Q9UPQ0|LIMC1_HUMAN	LIM and calponin homology domains-containing protein 1 OS=Homo sapiens OX=9606 GN=LIMCH1 PE=1 SV=4	HUMAN	53	Q9UPQ0
11	83.98	83.98	24.07	19.61	13.83	sp|P15924|DESP_HUMAN	Desmoplakin OS=Homo sapiens OX=9606 GN=DSP PE=1 SV=3	HUMAN	39	P15924
12	81.76	81.75	33.98	31.5	28.67	sp|P46940|IQGA1_HUMAN	Ras GTPase-activating-like protein IQGAP1 OS=Homo sapiens OX=9606 GN=IQGAP1 PE=1 SV=1	HUMAN	42	P46940
13	80.24	80.24	81.99	81.57	78.88	sp|P05787|K2C8_HUMAN	Keratin, type II cytoskeletal 8 OS=Homo sapiens OX=9606 GN=KRT8 PE=1 SV=7	HUMAN	58	P05787
14	78.85	78.85	23.28	20	15.69	sp|Q09666|AHNK_HUMAN	Neuroblast differentiation-associated protein AHNAK OS=Homo sapiens OX=9606 GN=AHNAK PE=1 SV=2	HUMAN	39	Q09666
15	77.78	91.74	31.01	30.63	23.81	sp|Q9ULV0|MYO5B_HUMAN	Unconventional myosin-Vb OS=Homo sapiens OX=9606 GN=MYO5B PE=1 SV=3	HUMAN	46	Q9ULV0
16	77.36	77.37	45.53	43.54	37.94	tr|E9PDF6|E9PDF6_HUMAN	Unconventional myosin-Ib OS=Homo sapiens OX=9606 GN=MYO1B PE=1 SV=1	HUMAN	51	E9PDF6
17	76.17	76.25	28.26	24.14	20.95	tr|A0A0D9SFK2|A0A0D9SFK2_HUMAN	Unconventional myosin-XVIIIa OS=Homo sapiens OX=9606 GN=MYO18A PE=1 SV=1	HUMAN	40	A0A0D9SFK2
18	74.37	74.37	29.96	24.96	20.72	sp|Q15643|TRIPB_HUMAN	Thyroid receptor-interacting protein 11 OS=Homo sapiens OX=9606 GN=TRIP11 PE=1 SV=3	HUMAN	40	Q15643
19	68.55	75.85	69.95	69.95	69.95	sp|P35908|K22E_HUMAN	Keratin, type II cytoskeletal 2 epidermal OS=Homo sapiens OX=9606 GN=KRT2 PE=1 SV=2	HUMAN	46	P35908
20	67.88	68.08	10.83	9.04	7.103	sp|Q14204|DYHC1_HUMAN	Cytoplasmic dynein 1 heavy chain 1 OS=Homo sapiens OX=9606 GN=DYNC1H1 PE=1 SV=5	HUMAN	34	Q14204
21	67.66	67.99	14.78	11.68	7.8	sp|P78527|PRKDC_HUMAN	DNA-dependent protein kinase catalytic subunit OS=Homo sapiens OX=9606 GN=PRKDC PE=1 SV=3	HUMAN	29	P78527
22	65.84	65.84	43.22	38.98	32.08	tr|E9PMS6|E9PMS6_HUMAN	LIM domain only protein 7 OS=Homo sapiens OX=9606 GN=LMO7 PE=1 SV=1	HUMAN	31	E9PMS6
23	64.29	64.28	33.7	32.76	30.47	sp|Q08211|DHX9_HUMAN	ATP-dependent RNA helicase A OS=Homo sapiens OX=9606 GN=DHX9 PE=1 SV=4	HUMAN	38	Q08211
24	63.44	63.46	55.99	55.99	43.35	sp|P02768|ALBU_HUMAN	Serum albumin OS=Homo sapiens OX=9606 GN=ALB PE=1 SV=2	HUMAN	37	P02768
25	61.49	61.48	17.09	16.32	13.23	sp|Q6P2Q9|PRP8_HUMAN	Pre-mRNA-processing-splicing factor 8 OS=Homo sapiens OX=9606 GN=PRPF8 PE=1 SV=2	HUMAN	30	Q6P2Q9
26	60.93	60.93	68.29	67.59	61.34	sp|Q04695|K1C17_HUMAN	Keratin, type I cytoskeletal 17 OS=Homo sapiens OX=9606 GN=KRT17 PE=1 SV=2	HUMAN	40	Q04695
27	60.68	60.91	27.03	26.14	20.85	tr|H0Y2S9|H0Y2S9_HUMAN	Myosin phosphatase Rho-interacting protein (Fragment) OS=Homo sapiens OX=9606 GN=MPRIP PE=1 SV=3	HUMAN	33	H0Y2S9
28	57.96	57.96	46.63	43.82	40.5	sp|P33176|KINH_HUMAN	Kinesin-1 heavy chain OS=Homo sapiens OX=9606 GN=KIF5B PE=1 SV=1	HUMAN	32	P33176
29	57.7	57.7	35.05	30.88	27.29	sp|P53621|COPA_HUMAN	Coatomer subunit alpha OS=Homo sapiens OX=9606 GN=COPA PE=1 SV=2	HUMAN	31	P53621
30	56.93	56.99	33.4	30.19	26.02	sp|O14974|MYPT1_HUMAN	Protein phosphatase 1 regulatory subunit 12A OS=Homo sapiens OX=9606 GN=PPP1R12A PE=1 SV=1	HUMAN	33	O14974
31	56.45	56.46	31.61	27.89	23.28	tr|E9PHV5|E9PHV5_HUMAN	Sperm-specific antigen 2 OS=Homo sapiens OX=9606 GN=SSFA2 PE=1 SV=1	HUMAN	30	E9PHV5
32	55.87	55.91	17.56	15.57	13.12	sp|Q12802|AKP13_HUMAN	A-kinase anchor protein 13 OS=Homo sapiens OX=9606 GN=AKAP13 PE=1 SV=2	HUMAN	27	Q12802
33	55.6	55.6	39.2	39.2	36.57	sp|O76074|PDE5A_HUMAN	cGMP-specific 3',5'-cyclic phosphodiesterase OS=Homo sapiens OX=9606 GN=PDE5A PE=1 SV=2	HUMAN	36	O76074
34	54.13	54.13	20.83	18.02	15.5	sp|O75643|U520_HUMAN	U5 small nuclear ribonucleoprotein 200 kDa helicase OS=Homo sapiens OX=9606 GN=SNRNP200 PE=1 SV=2	HUMAN	28	O75643
35	52.85	54.86	65.17	64.21	63.24	sp|P35527|K1C9_HUMAN	Keratin, type I cytoskeletal 9 OS=Homo sapiens OX=9606 GN=KRT9 PE=1 SV=3	HUMAN	46	P35527
36	52.14	52.26	48.95	47.13	39.3	sp|P20592|MX2_HUMAN	Interferon-induced GTP-binding protein Mx2 OS=Homo sapiens OX=9606 GN=MX2 PE=1 SV=1	HUMAN	30	P20592
37	49.93	59.94	60.55	60.55	55.01	sp|P08729|K2C7_HUMAN	Keratin, type II cytoskeletal 7 OS=Homo sapiens OX=9606 GN=KRT7 PE=1 SV=5	HUMAN	42	P08729
38	49.76	54	33.78	33.21	29.26	tr|F5H6E2|F5H6E2_HUMAN	Unconventional myosin-Ic OS=Homo sapiens OX=9606 GN=MYO1C PE=1 SV=1	HUMAN	32	F5H6E2
39	49.72	64.76	58.07	57.14	53.42	sp|P04264|K2C1_HUMAN	Keratin, type II cytoskeletal 1 OS=Homo sapiens OX=9606 GN=KRT1 PE=1 SV=6	HUMAN	55	P04264
40	48.64	48.86	6.722	5.877	4.782	tr|A0A0A0MTR7|A0A0A0MTR7_HUMAN	E3 ubiquitin-protein ligase RNF213 OS=Homo sapiens OX=9606 GN=RNF213 PE=1 SV=1	HUMAN	23	A0A0A0MTR7
41	48.59	53.23	53.08	52.74	50.34	sp|P13645|K1C10_HUMAN	Keratin, type I cytoskeletal 10 OS=Homo sapiens OX=9606 GN=KRT10 PE=1 SV=6	HUMAN	38	P13645
42	47.7	47.9	27.34	26.4	22.7	sp|Q13045|FLII_HUMAN	Protein flightless-1 homolog OS=Homo sapiens OX=9606 GN=FLII PE=1 SV=2	HUMAN	24	Q13045
43	45.92	45.92	41.18	38.85	36.15	tr|G3V529|G3V529_HUMAN	ATP-dependent RNA helicase DDX24 OS=Homo sapiens OX=9606 GN=DDX24 PE=1 SV=1	HUMAN	23	G3V529
44	45.24	45.27	36.79	33.75	22.92	sp|Q69YQ0|CYTSA_HUMAN	Cytospin-A OS=Homo sapiens OX=9606 GN=SPECC1L PE=1 SV=2	HUMAN	23	Q69YQ0
45	44.13	44.15	23.65	21.53	19.47	sp|P39880|CUX1_HUMAN	Homeobox protein cut-like 1 OS=Homo sapiens OX=9606 GN=CUX1 PE=1 SV=3	HUMAN	25	P39880
46	43.45	43.45	52.21	44.9	38.1	sp|Q14134|TRI29_HUMAN	Tripartite motif-containing protein 29 OS=Homo sapiens OX=9606 GN=TRIM29 PE=1 SV=2	HUMAN	26	Q14134
47	42.64	42.65	33.37	33.37	29.97	sp|O43707|ACTN4_HUMAN	Alpha-actinin-4 OS=Homo sapiens OX=9606 GN=ACTN4 PE=1 SV=2	HUMAN	23	O43707
48	42.37	42.49	28.92	27.56	22.85	sp|O43896|KIF1C_HUMAN	Kinesin-like protein KIF1C OS=Homo sapiens OX=9606 GN=KIF1C PE=1 SV=3	HUMAN	24	O43896
49	41.89	41.91	26.5	23.38	19.55	tr|A0A0A0MRM8|A0A0A0MRM8_HUMAN	Unconventional myosin-VI OS=Homo sapiens OX=9606 GN=MYO6 PE=1 SV=1	HUMAN	21	A0A0A0MRM8
50	41.86	41.88	29.83	27.42	21.19	sp|Q86V48|LUZP1_HUMAN	Leucine zipper protein 1 OS=Homo sapiens OX=9606 GN=LUZP1 PE=1 SV=2	HUMAN	20	Q86V48
51	41.2	41.2	38.05	38.05	36.09	sp|Q96S55|WRIP1_HUMAN	ATPase WRNIP1 OS=Homo sapiens OX=9606 GN=WRNIP1 PE=1 SV=2	HUMAN	28	Q96S55
52	40.96	42.99	53.49	53.49	50.23	sp|P05783|K1C18_HUMAN	Keratin, type I cytoskeletal 18 OS=Homo sapiens OX=9606 GN=KRT18 PE=1 SV=2	HUMAN	28	P05783
53	40.82	40.85	12.16	11.87	10.63	sp|P18583|SON_HUMAN	Protein SON OS=Homo sapiens OX=9606 GN=SON PE=1 SV=4	HUMAN	21	P18583
54	40.79	40.85	40.3	35.52	32.51	sp|P13010|XRCC5_HUMAN	X-ray repair cross-complementing protein 5 OS=Homo sapiens OX=9606 GN=XRCC5 PE=1 SV=3	HUMAN	21	P13010
55	40.12	40.23	13.67	11.8	8.808	tr|A0A0U1RQF0|A0A0U1RQF0_HUMAN	Fatty acid synthase OS=Homo sapiens OX=9606 GN=FASN PE=1 SV=1	HUMAN	19	A0A0U1RQF0
56	39.39	39.39	42.35	40.06	33.49	sp|P11021|BIP_HUMAN	Endoplasmic reticulum chaperone BiP OS=Homo sapiens OX=9606 GN=HSPA5 PE=1 SV=2	HUMAN	23	P11021
57	38.76	38.78	72	68.8	65.6	sp|P63261|ACTG_HUMAN	Actin, cytoplasmic 2 OS=Homo sapiens OX=9606 GN=ACTG1 PE=1 SV=1	HUMAN	35	P63261
58	38.55	38.63	52.35	47.46	46.33	sp|P14618|KPYM_HUMAN	Pyruvate kinase PKM OS=Homo sapiens OX=9606 GN=PKM PE=1 SV=4	HUMAN	21	P14618
59	38.22	38.6	16.85	12.65	8.967	tr|A0A0D9SGF6|A0A0D9SGF6_HUMAN	Spectrin alpha chain, non-erythrocytic 1 OS=Homo sapiens OX=9606 GN=SPTAN1 PE=1 SV=1	HUMAN	19	A0A0D9SGF6
60	37.72	59.93	52.3	52.3	49.11	sp|P02538|K2C6A_HUMAN	Keratin, type II cytoskeletal 6A OS=Homo sapiens OX=9606 GN=KRT6A PE=1 SV=3	HUMAN	37	P02538
61	35.91	35.96	11.42	10.5	9.389	tr|F8VPD4|F8VPD4_HUMAN	CAD protein OS=Homo sapiens OX=9606 GN=CAD PE=1 SV=1	HUMAN	19	F8VPD4
62	35.82	35.82	34.38	30.74	27.73	sp|Q9Y446|PKP3_HUMAN	Plakophilin-3 OS=Homo sapiens OX=9606 GN=PKP3 PE=1 SV=1	HUMAN	19	Q9Y446
63	35.38	35.38	61.08	59.38	59.38	sp|Q9NYL9|TMOD3_HUMAN	Tropomodulin-3 OS=Homo sapiens OX=9606 GN=TMOD3 PE=1 SV=1	HUMAN	23	Q9NYL9
64	35.28	35.31	7.738	6.327	3.378	sp|O75592|MYCB2_HUMAN	E3 ubiquitin-protein ligase MYCBP2 OS=Homo sapiens OX=9606 GN=MYCBP2 PE=1 SV=4	HUMAN	15	O75592
65	35.28	35.31	35.69	34.04	28.16	sp|P02545|LMNA_HUMAN	Prelamin-A/C OS=Homo sapiens OX=9606 GN=LMNA PE=1 SV=1	HUMAN	19	P02545
66	34.65	39.1	41.8	40.09	38.08	sp|P11142|HSP7C_HUMAN	Heat shock cognate 71 kDa protein OS=Homo sapiens OX=9606 GN=HSPA8 PE=1 SV=1	HUMAN	22	P11142
67	33.59	33.62	27.27	25.17	22.03	sp|P13639|EF2_HUMAN	Elongation factor 2 OS=Homo sapiens OX=9606 GN=EEF2 PE=1 SV=4	HUMAN	19	P13639
68	33.34	33.36	40.07	37.11	33.66	sp|P12956|XRCC6_HUMAN	X-ray repair cross-complementing protein 6 OS=Homo sapiens OX=9606 GN=XRCC6 PE=1 SV=2	HUMAN	18	P12956
69	33.08	33.1	13.48	10.61	7.608	tr|A0A087WUZ3|A0A087WUZ3_HUMAN	Spectrin beta chain OS=Homo sapiens OX=9606 GN=SPTBN1 PE=1 SV=1	HUMAN	16	A0A087WUZ3
70	32.98	48.68	65.54	63.64	55.6	sp|P08779|K1C16_HUMAN	Keratin, type I cytoskeletal 16 OS=Homo sapiens OX=9606 GN=KRT16 PE=1 SV=4	HUMAN	31	P08779
71	32.97	33	40.49	40.49	32.85	sp|P42166|LAP2A_HUMAN	Lamina-associated polypeptide 2, isoform alpha OS=Homo sapiens OX=9606 GN=TMPO PE=1 SV=2	HUMAN	17	P42166
72	32.46	45.41	13.74	13.14	9.737	sp|Q14571|ITPR2_HUMAN	Inositol 1,4,5-trisphosphate receptor type 2 OS=Homo sapiens OX=9606 GN=ITPR2 PE=1 SV=2	HUMAN	27	Q14571
73	32.26	32.29	54.23	52.11	49.65	sp|P07951|TPM2_HUMAN	Tropomyosin beta chain OS=Homo sapiens OX=9606 GN=TPM2 PE=1 SV=1	HUMAN	21	P07951
74	31.64	31.64	27.93	25.56	24.72	tr|A0A2R8Y645|A0A2R8Y645_HUMAN	ATP-dependent RNA helicase DDX3X OS=Homo sapiens OX=9606 GN=DDX3X PE=4 SV=1	HUMAN	17	A0A2R8Y645
75	30.93	30.98	14.18	12.39	7.743	tr|A0A087WVQ6|A0A087WVQ6_HUMAN	Clathrin heavy chain OS=Homo sapiens OX=9606 GN=CLTC PE=1 SV=1	HUMAN	14	A0A087WVQ6
76	30.64	30.64	48.2	42.57	42.34	sp|P07437|TBB5_HUMAN	Tubulin beta chain OS=Homo sapiens OX=9606 GN=TUBB PE=1 SV=2	HUMAN	20	P07437
77	30.58	35.84	35.67	35.67	35.67	tr|A0A0G2JIW1|A0A0G2JIW1_HUMAN	Heat shock 70 kDa protein 1B OS=Homo sapiens OX=9606 GN=HSPA1B PE=1 SV=1	HUMAN	21	A0A0G2JIW1
78	30.5	30.52	17.45	15.39	12.06	sp|Q9P2E9|RRBP1_HUMAN	Ribosome-binding protein 1 OS=Homo sapiens OX=9606 GN=RRBP1 PE=1 SV=5	HUMAN	15	Q9P2E9
79	30.07	30.12	25.35	25.35	18.18	sp|P11586|C1TC_HUMAN	C-1-tetrahydrofolate synthase, cytoplasmic OS=Homo sapiens OX=9606 GN=MTHFD1 PE=1 SV=3	HUMAN	15	P11586
80	29.92	32.05	28.02	25.21	19.48	sp|Q02241|KIF23_HUMAN	Kinesin-like protein KIF23 OS=Homo sapiens OX=9606 GN=KIF23 PE=1 SV=3	HUMAN	16	Q02241
81	29.84	56.06	46.95	46.78	43.39	sp|P13647|K2C5_HUMAN	Keratin, type II cytoskeletal 5 OS=Homo sapiens OX=9606 GN=KRT5 PE=1 SV=3	HUMAN	35	P13647
82	29.53	29.55	58.11	51.33	47.2	sp|P07355|ANXA2_HUMAN	Annexin A2 OS=Homo sapiens OX=9606 GN=ANXA2 PE=1 SV=2	HUMAN	17	P07355
83	29.35	29.48	28.57	23.57	19.8	sp|Q9P0K7|RAI14_HUMAN	Ankycorbin OS=Homo sapiens OX=9606 GN=RAI14 PE=1 SV=2	HUMAN	17	Q9P0K7
84	29.12	29.15	24.31	23.48	20.86	sp|P08238|HS90B_HUMAN	Heat shock protein HSP 90-beta OS=Homo sapiens OX=9606 GN=HSP90AB1 PE=1 SV=4	HUMAN	15	P08238
85	28.4	30.83	27.71	25.1	23.87	tr|A0A1X7SBZ2|A0A1X7SBZ2_HUMAN	Probable ATP-dependent RNA helicase DDX17 OS=Homo sapiens OX=9606 GN=DDX17 PE=1 SV=1	HUMAN	17	A0A1X7SBZ2
86	28.33	28.41	77.14	74.69	56.73	sp|P27348|1433T_HUMAN	14-3-3 protein theta OS=Homo sapiens OX=9606 GN=YWHAQ PE=1 SV=1	HUMAN	22	P27348
87	28.11	28.18	33.6	30.7	20.95	sp|Q9UHB6|LIMA1_HUMAN	LIM domain and actin-binding protein 1 OS=Homo sapiens OX=9606 GN=LIMA1 PE=1 SV=1	HUMAN	15	Q9UHB6
88	27.78	27.81	18.64	18.14	16.53	tr|C9JFV4|C9JFV4_HUMAN	Proline-, glutamic acid- and leucine-rich protein 1 OS=Homo sapiens OX=9606 GN=PELP1 PE=1 SV=2	HUMAN	15	C9JFV4
89	27.54	27.6	28.77	24.69	21.54	sp|P11940|PABP1_HUMAN	Polyadenylate-binding protein 1 OS=Homo sapiens OX=9606 GN=PABPC1 PE=1 SV=2	HUMAN	14	P11940
90	27.46	27.48	44.18	42.12	40.41	tr|G3V4C1|G3V4C1_HUMAN	Heterogeneous nuclear ribonucleoproteins C1/C2 OS=Homo sapiens OX=9606 GN=HNRNPC PE=1 SV=1	HUMAN	17	G3V4C1
91	26.92	27.08	17.17	16.34	15.6	sp|Q9Y2W1|TR150_HUMAN	Thyroid hormone receptor-associated protein 3 OS=Homo sapiens OX=9606 GN=THRAP3 PE=1 SV=2	HUMAN	16	Q9Y2W1
92	26.86	26.89	10.66	10.08	7.61	sp|Q96PE2|ARHGH_HUMAN	Rho guanine nucleotide exchange factor 17 OS=Homo sapiens OX=9606 GN=ARHGEF17 PE=1 SV=1	HUMAN	13	Q96PE2
93	26.17	45.18	13.81	10.59	7.832	sp|Q14643|ITPR1_HUMAN	Inositol 1,4,5-trisphosphate receptor type 1 OS=Homo sapiens OX=9606 GN=ITPR1 PE=1 SV=3	HUMAN	22	Q14643
94	25.98	25.99	25.63	24.65	21.55	sp|P19338|NUCL_HUMAN	Nucleolin OS=Homo sapiens OX=9606 GN=NCL PE=1 SV=3	HUMAN	13	P19338
95	25.73	26.69	20.07	16.8	12.13	sp|P31327|CPSM_HUMAN	Carbamoyl-phosphate synthase [ammonia], mitochondrial OS=Homo sapiens OX=9606 GN=CPS1 PE=1 SV=2	HUMAN	14	P31327
96	25.62	25.63	32.91	31.83	28.03	sp|P25705|ATPA_HUMAN	ATP synthase subunit alpha, mitochondrial OS=Homo sapiens OX=9606 GN=ATP5F1A PE=1 SV=1	HUMAN	13	P25705
97	25.55	25.57	24.89	24.6	23.58	sp|P21980|TGM2_HUMAN	Protein-glutamine gamma-glutamyltransferase 2 OS=Homo sapiens OX=9606 GN=TGM2 PE=1 SV=2	HUMAN	15	P21980
98	25.51	25.53	49.4	45.8	35.25	sp|P00558|PGK1_HUMAN	Phosphoglycerate kinase 1 OS=Homo sapiens OX=9606 GN=PGK1 PE=1 SV=3	HUMAN	15	P00558
99	25.19	25.36	9.292	7.457	4.049	sp|P46939|UTRO_HUMAN	Utrophin OS=Homo sapiens OX=9606 GN=UTRN PE=1 SV=2	HUMAN	13	P46939
100	24.44	24.48	19.46	17.17	14.57	tr|A0A087X1R1|A0A087X1R1_HUMAN	Smoothelin OS=Homo sapiens OX=9606 GN=SMTN PE=1 SV=1	HUMAN	13	A0A087X1R1
101	24.36	24.4	28.49	25.48	16.85	sp|P52272|HNRPM_HUMAN	Heterogeneous nuclear ribonucleoprotein M OS=Homo sapiens OX=9606 GN=HNRNPM PE=1 SV=3	HUMAN	13	P52272
102	24.14	24.14	37.38	35.84	32.56	tr|F5H5D3|F5H5D3_HUMAN	Tubulin alpha chain OS=Homo sapiens OX=9606 GN=TUBA1C PE=1 SV=1	HUMAN	15	F5H5D3
103	23.95	23.98	37.37	34.77	34.77	sp|P61978|HNRPK_HUMAN	Heterogeneous nuclear ribonucleoprotein K OS=Homo sapiens OX=9606 GN=HNRNPK PE=1 SV=1	HUMAN	13	P61978
104	23.83	23.92	25.39	21.93	15.42	sp|Q14151|SAFB2_HUMAN	Scaffold attachment factor B2 OS=Homo sapiens OX=9606 GN=SAFB2 PE=1 SV=1	HUMAN	12	Q14151
105	23.65	23.67	8.186	6.701	6.18	sp|P46100|ATRX_HUMAN	Transcriptional regulator ATRX OS=Homo sapiens OX=9606 GN=ATRX PE=1 SV=5	HUMAN	13	P46100
106	23.16	25.73	44.91	40.51	32.18	tr|K7EMP8|K7EMP8_HUMAN	Glial fibrillary acidic protein OS=Homo sapiens OX=9606 GN=GFAP PE=1 SV=2	HUMAN	13	K7EMP8
107	22.94	22.98	20.32	18.43	14.27	sp|P22314|UBA1_HUMAN	Ubiquitin-like modifier-activating enzyme 1 OS=Homo sapiens OX=9606 GN=UBA1 PE=1 SV=3	HUMAN	10	P22314
108	22.28	22.28	31.71	26.6	26.6	sp|P38159|RBMX_HUMAN	RNA-binding motif protein, X chromosome OS=Homo sapiens OX=9606 GN=RBMX PE=1 SV=3	HUMAN	12	P38159
109	22.13	22.14	70.63	68.53	66.43	sp|P52907|CAZA1_HUMAN	F-actin-capping protein subunit alpha-1 OS=Homo sapiens OX=9606 GN=CAPZA1 PE=1 SV=3	HUMAN	16	P52907
110	21.88	21.9	12.61	10.39	7.969	sp|P11388|TOP2A_HUMAN	DNA topoisomerase 2-alpha OS=Homo sapiens OX=9606 GN=TOP2A PE=1 SV=3	HUMAN	12	P11388
111	21.72	21.73	39.86	38.25	34.79	sp|P06733|ENOA_HUMAN	Alpha-enolase OS=Homo sapiens OX=9606 GN=ENO1 PE=1 SV=2	HUMAN	12	P06733
112	21.65	21.7	15.05	13.41	12.04	sp|Q6PKG0|LARP1_HUMAN	La-related protein 1 OS=Homo sapiens OX=9606 GN=LARP1 PE=1 SV=2	HUMAN	13	Q6PKG0
113	21.54	21.56	35.76	35.76	33.86	sp|P15121|ALDR_HUMAN	Aldose reductase OS=Homo sapiens OX=9606 GN=AKR1B1 PE=1 SV=3	HUMAN	14	P15121
114	21.2	29.49	41.39	33.99	28.1	sp|P20591|MX1_HUMAN	Interferon-induced GTP-binding protein Mx1 OS=Homo sapiens OX=9606 GN=MX1 PE=1 SV=4	HUMAN	15	P20591
115	20.92	20.93	43.91	37.96	37.68	sp|P22626|ROA2_HUMAN	Heterogeneous nuclear ribonucleoproteins A2/B1 OS=Homo sapiens OX=9606 GN=HNRNPA2B1 PE=1 SV=2	HUMAN	13	P22626
116	20.86	20.89	21.45	18.1	15.42	tr|A8MXP9|A8MXP9_HUMAN	Matrin-3 OS=Homo sapiens OX=9606 GN=MATR3 PE=1 SV=1	HUMAN	10	A8MXP9
117	20.83	20.87	6.804	4.839	4.456	sp|A7KAX9|RHG32_HUMAN	Rho GTPase-activating protein 32 OS=Homo sapiens OX=9606 GN=ARHGAP32 PE=1 SV=1	HUMAN	10	A7KAX9
118	20.82	20.84	8.565	7.388	6.103	sp|O95248|MTMR5_HUMAN	Myotubularin-related protein 5 OS=Homo sapiens OX=9606 GN=SBF1 PE=1 SV=4	HUMAN	10	O95248
119	20.6	20.61	50.83	45.21	45.21	sp|P11802|CDK4_HUMAN	Cyclin-dependent kinase 4 OS=Homo sapiens OX=9606 GN=CDK4 PE=1 SV=2	HUMAN	12	P11802
120	20.48	20.55	10.37	8.165	6.757	tr|A0A0J9YWL0|A0A0J9YWL0_HUMAN	Beta/gamma crystallin domain-containing protein 1 OS=Homo sapiens OX=9606 GN=CRYBG1 PE=1 SV=1	HUMAN	11	A0A0J9YWL0
121	20.47	26.14	71.43	68.98	62.86	sp|P63104|1433Z_HUMAN	14-3-3 protein zeta/delta OS=Homo sapiens OX=9606 GN=YWHAZ PE=1 SV=1	HUMAN	17	P63104
122	20.43	20.6	37.06	33.76	32.23	sp|P61160|ARP2_HUMAN	Actin-related protein 2 OS=Homo sapiens OX=9606 GN=ACTR2 PE=1 SV=1	HUMAN	15	P61160
123	20.37	20.45	15.97	15.09	12.96	sp|O43143|DHX15_HUMAN	Pre-mRNA-splicing factor ATP-dependent RNA helicase DHX15 OS=Homo sapiens OX=9606 GN=DHX15 PE=1 SV=2	HUMAN	11	O43143
124	20.31	20.41	13.71	13.71	10.12	sp|Q9Y6K5|OAS3_HUMAN	2'-5'-oligoadenylate synthase 3 OS=Homo sapiens OX=9606 GN=OAS3 PE=1 SV=3	HUMAN	11	Q9Y6K5
125	20.3	22.14	32.26	27.25	20.64	sp|Q16352|AINX_HUMAN	Alpha-internexin OS=Homo sapiens OX=9606 GN=INA PE=1 SV=2	HUMAN	11	Q16352
126	20.24	20.26	42.36	41.67	41.67	sp|Q02878|RL6_HUMAN	60S ribosomal protein L6 OS=Homo sapiens OX=9606 GN=RPL6 PE=1 SV=3	HUMAN	12	Q02878
127	20.2	20.31	20.14	16.49	12.84	sp|Q92499|DDX1_HUMAN	ATP-dependent RNA helicase DDX1 OS=Homo sapiens OX=9606 GN=DDX1 PE=1 SV=2	HUMAN	11	Q92499
128	20.16	20.22	50.96	48.33	30.38	sp|P61158|ARP3_HUMAN	Actin-related protein 3 OS=Homo sapiens OX=9606 GN=ACTR3 PE=1 SV=3	HUMAN	11	P61158
129	20.03	20.06	33.99	33.99	29.74	sp|Q9UKM9|RALY_HUMAN	RNA-binding protein Raly OS=Homo sapiens OX=9606 GN=RALY PE=1 SV=1	HUMAN	11	Q9UKM9
130	19.9	19.98	10.01	10.01	7.23	sp|Q9C0C2|TB182_HUMAN	182 kDa tankyrase-1-binding protein OS=Homo sapiens OX=9606 GN=TNKS1BP1 PE=1 SV=4	HUMAN	10	Q9C0C2
131	19.85	19.98	56.31	39.25	39.25	sp|P15880|RS2_HUMAN	40S ribosomal protein S2 OS=Homo sapiens OX=9606 GN=RPS2 PE=1 SV=2	HUMAN	12	P15880
132	19.78	19.88	9.755	7.71	7.301	sp|Q8IY21|DDX60_HUMAN	Probable ATP-dependent RNA helicase DDX60 OS=Homo sapiens OX=9606 GN=DDX60 PE=1 SV=3	HUMAN	11	Q8IY21
133	19.72	19.75	41.9	41.28	41.28	sp|P62140|PP1B_HUMAN	Serine/threonine-protein phosphatase PP1-beta catalytic subunit OS=Homo sapiens OX=9606 GN=PPP1CB PE=1 SV=3	HUMAN	12	P62140
134	19.41	19.57	29.59	28.48	18.67	sp|Q9H0H5|RGAP1_HUMAN	Rac GTPase-activating protein 1 OS=Homo sapiens OX=9606 GN=RACGAP1 PE=1 SV=1	HUMAN	10	Q9H0H5
135	19.36	19.44	9.937	8.446	5.917	sp|O95425|SVIL_HUMAN	Supervillin OS=Homo sapiens OX=9606 GN=SVIL PE=1 SV=2	HUMAN	10	O95425
136	19.29	27.29	51.72	46.12	46.12	tr|Q5HYB6|Q5HYB6_HUMAN	Epididymis luminal protein 189 OS=Homo sapiens OX=9606 GN=TPM3 PE=1 SV=1	HUMAN	21	Q5HYB6
137	19.2	19.31	8.23	6.455	3.737	sp|Q9BYK8|HELZ2_HUMAN	Helicase with zinc finger domain 2 OS=Homo sapiens OX=9606 GN=HELZ2 PE=1 SV=6	HUMAN	8	Q9BYK8
138	19.17	19.19	9.607	8.64	7.613	tr|A0A0G2JPP5|A0A0G2JPP5_HUMAN	Protein scribble homolog OS=Homo sapiens OX=9606 GN=SCRIB PE=1 SV=1	HUMAN	10	A0A0G2JPP5
139	19.07	19.1	82.31	82.31	82.31	sp|P68871|HBB_HUMAN	Hemoglobin subunit beta OS=Homo sapiens OX=9606 GN=HBB PE=1 SV=2	HUMAN	12	P68871
140	18.97	56.24	45.56	45.46	35.12	sp|Q6WCQ1|MPRIP_HUMAN	Myosin phosphatase Rho-interacting protein OS=Homo sapiens OX=9606 GN=MPRIP PE=1 SV=3	HUMAN	30	Q6WCQ1
141	18.88	18.94	20.81	18.52	12.08	sp|P14923|PLAK_HUMAN	Junction plakoglobin OS=Homo sapiens OX=9606 GN=JUP PE=1 SV=3	HUMAN	8	P14923
142	18.78	18.85	45.25	45.25	35.36	sp|P62701|RS4X_HUMAN	40S ribosomal protein S4, X isoform OS=Homo sapiens OX=9606 GN=RPS4X PE=1 SV=2	HUMAN	11	P62701
143	18.65	18.68	26.37	18.01	16.56	sp|Q9H0B6|KLC2_HUMAN	Kinesin light chain 2 OS=Homo sapiens OX=9606 GN=KLC2 PE=1 SV=1	HUMAN	9	Q9H0B6
144	18.58	18.62	35.04	22.63	16.79	sp|P38919|IF4A3_HUMAN	Eukaryotic initiation factor 4A-III OS=Homo sapiens OX=9606 GN=EIF4A3 PE=1 SV=4	HUMAN	9	P38919
145	18.56	18.66	23.01	18.41	14.23	sp|Q9H307|PININ_HUMAN	Pinin OS=Homo sapiens OX=9606 GN=PNN PE=1 SV=5	HUMAN	9	Q9H307
146	18.54	18.62	17.34	16.3	13.43	tr|A0A0A0MT01|A0A0A0MT01_HUMAN	Gelsolin OS=Homo sapiens OX=9606 GN=GSN PE=1 SV=1	HUMAN	11	A0A0A0MT01
147	18.4	18.47	29.32	26.98	21.58	sp|P17987|TCPA_HUMAN	T-complex protein 1 subunit alpha OS=Homo sapiens OX=9606 GN=TCP1 PE=1 SV=1	HUMAN	10	P17987
148	18.38	20.31	19.55	17.49	12.45	sp|Q15029|U5S1_HUMAN	116 kDa U5 small nuclear ribonucleoprotein component OS=Homo sapiens OX=9606 GN=EFTUD2 PE=1 SV=1	HUMAN	10	Q15029
149	18.3	18.44	7.202	6.651	3.227	sp|Q9Y490|TLN1_HUMAN	Talin-1 OS=Homo sapiens OX=9606 GN=TLN1 PE=1 SV=3	HUMAN	8	Q9Y490
150	18.27	18.32	24.82	20.44	18.8	sp|P50990|TCPQ_HUMAN	T-complex protein 1 subunit theta OS=Homo sapiens OX=9606 GN=CCT8 PE=1 SV=4	HUMAN	9	P50990
151	18.21	21.05	25.04	22.53	19.44	sp|P38646|GRP75_HUMAN	Stress-70 protein, mitochondrial OS=Homo sapiens OX=9606 GN=HSPA9 PE=1 SV=2	HUMAN	11	P38646
152	18.11	20.45	17.93	17.19	13.82	sp|P14625|ENPL_HUMAN	Endoplasmin OS=Homo sapiens OX=9606 GN=HSP90B1 PE=1 SV=1	HUMAN	11	P14625
153	18.09	18.15	41.19	41.19	28.96	sp|P04406|G3P_HUMAN	Glyceraldehyde-3-phosphate dehydrogenase OS=Homo sapiens OX=9606 GN=GAPDH PE=1 SV=3	HUMAN	11	P04406
154	18.05	18.15	24.55	23.06	17.79	sp|P04843|RPN1_HUMAN	Dolichyl-diphosphooligosaccharide--protein glycosyltransferase subunit 1 OS=Homo sapiens OX=9606 GN=RPN1 PE=1 SV=1	HUMAN	9	P04843
155	17.83	18	57.61	54.73	38.68	sp|P23396|RS3_HUMAN	40S ribosomal protein S3 OS=Homo sapiens OX=9606 GN=RPS3 PE=1 SV=2	HUMAN	9	P23396
156	17.83	17.86	64.41	64.41	60.45	tr|J3QRS3|J3QRS3_HUMAN	Myosin regulatory light chain 12A OS=Homo sapiens OX=9606 GN=MYL12A PE=1 SV=1	HUMAN	13	J3QRS3
157	17.73	17.76	6.513	5.767	5.767	sp|P01023|A2MG_HUMAN	Alpha-2-macroglobulin OS=Homo sapiens OX=9606 GN=A2M PE=1 SV=3	HUMAN	12	P01023
158	17.62	17.65	20.42	17.45	17.45	sp|P10809|CH60_HUMAN	60 kDa heat shock protein, mitochondrial OS=Homo sapiens OX=9606 GN=HSPD1 PE=1 SV=2	HUMAN	9	P10809
159	17.56	17.78	47.42	44.85	31.44	tr|A0A024R4M0|A0A024R4M0_HUMAN	40S ribosomal protein S9 OS=Homo sapiens OX=9606 GN=RPS9 PE=1 SV=1	HUMAN	11	A0A024R4M0
160	17.5	17.58	53.29	48.68	48.68	sp|P62269|RS18_HUMAN	40S ribosomal protein S18 OS=Homo sapiens OX=9606 GN=RPS18 PE=1 SV=3	HUMAN	11	P62269
161	17.44	30.16	32.25	30.78	24.43	tr|J3KTA4|J3KTA4_HUMAN	Probable ATP-dependent RNA helicase DDX5 OS=Homo sapiens OX=9606 GN=DDX5 PE=1 SV=1	HUMAN	17	J3KTA4
162	17.42	17.81	11.43	10.05	7.439	sp|O75533|SF3B1_HUMAN	Splicing factor 3B subunit 1 OS=Homo sapiens OX=9606 GN=SF3B1 PE=1 SV=3	HUMAN	9	O75533
163	17.27	17.34	52.63	52.63	52.63	tr|A0A0A0MSI0|A0A0A0MSI0_HUMAN	Peroxiredoxin-1 (Fragment) OS=Homo sapiens OX=9606 GN=PRDX1 PE=1 SV=1	HUMAN	11	A0A0A0MSI0
164	17.17	17.27	8.098	6.138	4.745	tr|E7EVA0|E7EVA0_HUMAN	Microtubule-associated protein OS=Homo sapiens OX=9606 GN=MAP4 PE=1 SV=1	HUMAN	9	E7EVA0
165	17.16	17.34	16.16	16.16	12.12	tr|H0YFD6|H0YFD6_HUMAN	Trifunctional enzyme subunit alpha, mitochondrial OS=Homo sapiens OX=9606 GN=HADHA PE=1 SV=2	HUMAN	9	H0YFD6
166	17.08	21.5	56.08	56.08	45.1	sp|P62258|1433E_HUMAN	14-3-3 protein epsilon OS=Homo sapiens OX=9606 GN=YWHAE PE=1 SV=1	HUMAN	14	P62258
167	16.95	17.02	57.33	57.33	49.78	tr|C9JZP6|C9JZP6_HUMAN	Dehydrogenase/reductase SDR family member 2, mitochondrial (Fragment) OS=Homo sapiens OX=9606 GN=DHRS2 PE=1 SV=2	HUMAN	8	C9JZP6
168	16.93	17.01	26	26	22.95	sp|P36578|RL4_HUMAN	60S ribosomal protein L4 OS=Homo sapiens OX=9606 GN=RPL4 PE=1 SV=5	HUMAN	8	P36578
169	16.78	17.01	18.18	18.06	11.64	sp|Q00839|HNRPU_HUMAN	Heterogeneous nuclear ribonucleoprotein U OS=Homo sapiens OX=9606 GN=HNRNPU PE=1 SV=6	HUMAN	12	Q00839
170	16.78	16.86	28.6	21.87	18.69	sp|P05187|PPB1_HUMAN	Alkaline phosphatase, placental type OS=Homo sapiens OX=9606 GN=ALPP PE=1 SV=2	HUMAN	8	P05187
171	16.66	16.7	49.84	47.95	39.43	sp|P05388|RLA0_HUMAN	60S acidic ribosomal protein P0 OS=Homo sapiens OX=9606 GN=RPLP0 PE=1 SV=1	HUMAN	8	P05388
172	16.65	16.67	23.16	23.16	20.35	sp|Q5VTE0|EF1A3_HUMAN	Putative elongation factor 1-alpha-like 3 OS=Homo sapiens OX=9606 GN=EEF1A1P5 PE=5 SV=1	HUMAN	10	Q5VTE0
173	16.25	16.28	30.96	29.19	29.19	tr|U3KQC1|U3KQC1_HUMAN	WD repeat-containing protein 18 (Fragment) OS=Homo sapiens OX=9606 GN=WDR18 PE=1 SV=1	HUMAN	9	U3KQC1
174	16.2	16.28	13.51	12.62	9.665	sp|P09874|PARP1_HUMAN	Poly [ADP-ribose] polymerase 1 OS=Homo sapiens OX=9606 GN=PARP1 PE=1 SV=4	HUMAN	9	P09874
175	16.18	16.33	7.188	6.028	2.583	sp|Q92616|GCN1_HUMAN	eIF-2-alpha kinase activator GCN1 OS=Homo sapiens OX=9606 GN=GCN1 PE=1 SV=6	HUMAN	7	Q92616
176	16.14	22.4	56.5	47.15	47.15	sp|Q04917|1433F_HUMAN	14-3-3 protein eta OS=Homo sapiens OX=9606 GN=YWHAH PE=1 SV=4	HUMAN	15	Q04917
177	16.14	16.18	24.75	21.98	18.22	sp|Q9Y3I0|RTCB_HUMAN	tRNA-splicing ligase RtcB homolog OS=Homo sapiens OX=9606 GN=RTCB PE=1 SV=1	HUMAN	10	Q9Y3I0
178	16	16	47.37	47.37	47.37	tr|J3KND3|J3KND3_HUMAN	Myosin light polypeptide 6 OS=Homo sapiens OX=9606 GN=MYL6 PE=1 SV=1	HUMAN	16	J3KND3
179	15.9	15.99	21.05	18.69	18.51	sp|P19525|E2AK2_HUMAN	Interferon-induced, double-stranded RNA-activated protein kinase OS=Homo sapiens OX=9606 GN=EIF2AK2 PE=1 SV=2	HUMAN	9	P19525
180	15.9	15.96	21.51	19.9	14.45	sp|O60506|HNRPQ_HUMAN	Heterogeneous nuclear ribonucleoprotein Q OS=Homo sapiens OX=9606 GN=SYNCRIP PE=1 SV=2	HUMAN	8	O60506
181	15.8	22.4	33.48	26.39	18.67	sp|P08670|VIME_HUMAN	Vimentin OS=Homo sapiens OX=9606 GN=VIM PE=1 SV=4	HUMAN	10	P08670
182	15.78	15.86	33.89	29.57	26.58	tr|B1AK88|B1AK88_HUMAN	Capping protein (Actin filament) muscle Z-line, beta, isoform CRA_d OS=Homo sapiens OX=9606 GN=CAPZB PE=1 SV=1	HUMAN	10	B1AK88
183	15.76	23.5	70.73	70.33	64.63	sp|P31946|1433B_HUMAN	14-3-3 protein beta/alpha OS=Homo sapiens OX=9606 GN=YWHAB PE=1 SV=3	HUMAN	26	P31946
184	15.65	15.88	13.77	12.84	9.581	sp|Q8WWM7|ATX2L_HUMAN	Ataxin-2-like protein OS=Homo sapiens OX=9606 GN=ATXN2L PE=1 SV=2	HUMAN	9	Q8WWM7
185	15.59	15.62	36.02	28.76	26.88	sp|O75367|H2AY_HUMAN	Core histone macro-H2A.1 OS=Homo sapiens OX=9606 GN=H2AFY PE=1 SV=4	HUMAN	8	O75367
186	15.56	15.61	26.37	23.28	17.81	sp|P09543|CN37_HUMAN	2',3'-cyclic-nucleotide 3'-phosphodiesterase OS=Homo sapiens OX=9606 GN=CNP PE=1 SV=2	HUMAN	7	P09543
187	15.49	18.61	36.16	36.16	35.83	tr|F8W6I7|F8W6I7_HUMAN	Heterogeneous nuclear ribonucleoprotein A1 OS=Homo sapiens OX=9606 GN=HNRNPA1 PE=1 SV=2	HUMAN	14	F8W6I7
188	15.3	15.4	61.83	59.34	52.28	sp|O00299|CLIC1_HUMAN	Chloride intracellular channel protein 1 OS=Homo sapiens OX=9606 GN=CLIC1 PE=1 SV=4	HUMAN	8	O00299
189	15.25	15.32	32.55	29.87	24.16	sp|P05141|ADT2_HUMAN	ADP/ATP translocase 2 OS=Homo sapiens OX=9606 GN=SLC25A5 PE=1 SV=7	HUMAN	9	P05141
190	15.18	15.29	45.16	42.74	27.02	sp|P18124|RL7_HUMAN	60S ribosomal protein L7 OS=Homo sapiens OX=9606 GN=RPL7 PE=1 SV=1	HUMAN	8	P18124
191	15.13	15.21	19.89	17.94	15.02	sp|P33993|MCM7_HUMAN	DNA replication licensing factor MCM7 OS=Homo sapiens OX=9606 GN=MCM7 PE=1 SV=4	HUMAN	9	P33993
192	15.07	50.38	66.74	60.38	52.33	sp|P02533|K1C14_HUMAN	Keratin, type I cytoskeletal 14 OS=Homo sapiens OX=9606 GN=KRT14 PE=1 SV=4	HUMAN	35	P02533
193	15.02	15.17	36.67	32.67	25.67	sp|O15144|ARPC2_HUMAN	Actin-related protein 2/3 complex subunit 2 OS=Homo sapiens OX=9606 GN=ARPC2 PE=1 SV=1	HUMAN	10	O15144
194	14.96	15.13	19.34	15.04	12.46	sp|P02787|TRFE_HUMAN	Serotransferrin OS=Homo sapiens OX=9606 GN=TF PE=1 SV=3	HUMAN	9	P02787
195	14.95	14.99	49.3	49.3	49.3	sp|P48047|ATPO_HUMAN	ATP synthase subunit O, mitochondrial OS=Homo sapiens OX=9606 GN=ATP5O PE=1 SV=1	HUMAN	9	P48047
196	14.91	14.98	42.54	36.62	34.37	sp|P04899|GNAI2_HUMAN	Guanine nucleotide-binding protein G(i) subunit alpha-2 OS=Homo sapiens OX=9606 GN=GNAI2 PE=1 SV=3	HUMAN	8	P04899
197	14.85	15.03	15.8	15.15	10.46	sp|P63010|AP2B1_HUMAN	AP-2 complex subunit beta OS=Homo sapiens OX=9606 GN=AP2B1 PE=1 SV=1	HUMAN	9	P63010
198	14.8	14.9	11.23	9.852	8.369	sp|Q14697|GANAB_HUMAN	Neutral alpha-glucosidase AB OS=Homo sapiens OX=9606 GN=GANAB PE=1 SV=3	HUMAN	8	Q14697
199	14.72	14.8	14.88	12.08	9.508	sp|Q12906|ILF3_HUMAN	Interleukin enhancer-binding factor 3 OS=Homo sapiens OX=9606 GN=ILF3 PE=1 SV=3	HUMAN	7	Q12906
200	14.55	14.75	12.89	11.66	6.607	sp|P55265|DSRAD_HUMAN	Double-stranded RNA-specific adenosine deaminase OS=Homo sapiens OX=9606 GN=ADAR PE=1 SV=4	HUMAN	7	P55265
201	14.54	14.58	9.619	7.405	6.09	sp|Q68CZ2|TENS3_HUMAN	Tensin-3 OS=Homo sapiens OX=9606 GN=TNS3 PE=1 SV=2	HUMAN	8	Q68CZ2
202	14.47	14.59	14.21	14.21	11.47	sp|Q99459|CDC5L_HUMAN	Cell division cycle 5-like protein OS=Homo sapiens OX=9606 GN=CDC5L PE=1 SV=2	HUMAN	8	Q99459
203	14.4	16.62	17.3	14.41	7.853	sp|O94832|MYO1D_HUMAN	Unconventional myosin-Id OS=Homo sapiens OX=9606 GN=MYO1D PE=1 SV=2	HUMAN	8	O94832
204	14.28	14.38	12.08	10.44	8.086	sp|O95782|AP2A1_HUMAN	AP-2 complex subunit alpha-1 OS=Homo sapiens OX=9606 GN=AP2A1 PE=1 SV=3	HUMAN	8	O95782
205	14.25	14.39	12.05	9.976	6.065	sp|Q86SQ0|PHLB2_HUMAN	Pleckstrin homology-like domain family B member 2 OS=Homo sapiens OX=9606 GN=PHLDB2 PE=1 SV=2	HUMAN	7	Q86SQ0
206	14.13	15.23	43.84	40.39	33.5	sp|P40429|RL13A_HUMAN	60S ribosomal protein L13a OS=Homo sapiens OX=9606 GN=RPL13A PE=1 SV=2	HUMAN	9	P40429
207	14.05	14.05	25.06	23.13	23.13	sp|P52597|HNRPF_HUMAN	Heterogeneous nuclear ribonucleoprotein F OS=Homo sapiens OX=9606 GN=HNRNPF PE=1 SV=3	HUMAN	7	P52597
208	14.02	14.12	22.98	21.55	18.54	tr|J3KPF3|J3KPF3_HUMAN	4F2 cell-surface antigen heavy chain OS=Homo sapiens OX=9606 GN=SLC3A2 PE=1 SV=1	HUMAN	9	J3KPF3
209	14.01	14.12	14.03	7.872	6.625	tr|S4R3H4|S4R3H4_HUMAN	Apoptotic chromatin condensation inducer in the nucleus OS=Homo sapiens OX=9606 GN=ACIN1 PE=1 SV=1	HUMAN	9	S4R3H4
210	13.9	14.02	42.99	42.08	37.56	sp|Q13242|SRSF9_HUMAN	Serine/arginine-rich splicing factor 9 OS=Homo sapiens OX=9606 GN=SRSF9 PE=1 SV=1	HUMAN	8	Q13242
211	13.86	13.9	50	46.02	39.2	sp|Q02543|RL18A_HUMAN	60S ribosomal protein L18a OS=Homo sapiens OX=9606 GN=RPL18A PE=1 SV=2	HUMAN	7	Q02543
212	13.83	13.86	19.28	17.96	16.82	sp|P06576|ATPB_HUMAN	ATP synthase subunit beta, mitochondrial OS=Homo sapiens OX=9606 GN=ATP5F1B PE=1 SV=3	HUMAN	7	P06576
213	13.73	13.76	38.81	38.81	33.92	sp|P60174|TPIS_HUMAN	Triosephosphate isomerase OS=Homo sapiens OX=9606 GN=TPI1 PE=1 SV=3	HUMAN	7	P60174
214	13.68	13.7	30.97	29.26	25.85	tr|B4DY09|B4DY09_HUMAN	cDNA FLJ51660, highly similar to Interleukin enhancer-binding factor 2 OS=Homo sapiens OX=9606 GN=ILF2 PE=1 SV=1	HUMAN	9	B4DY09
215	13.62	13.64	36.57	36.57	31.48	sp|P23284|PPIB_HUMAN	Peptidyl-prolyl cis-trans isomerase B OS=Homo sapiens OX=9606 GN=PPIB PE=1 SV=2	HUMAN	8	P23284
216	13.61	13.71	16.54	12.9	11.53	sp|Q8TE77|SSH3_HUMAN	Protein phosphatase Slingshot homolog 3 OS=Homo sapiens OX=9606 GN=SSH3 PE=1 SV=2	HUMAN	8	Q8TE77
217	13.61	13.66	32.48	30.48	24.79	tr|G5E9G0|G5E9G0_HUMAN	60S ribosomal protein L3 OS=Homo sapiens OX=9606 GN=RPL3 PE=1 SV=1	HUMAN	7	G5E9G0
218	13.59	13.96	16.05	13.48	11.81	sp|Q9Y2J4|AMOL2_HUMAN	Angiomotin-like protein 2 OS=Homo sapiens OX=9606 GN=AMOTL2 PE=1 SV=3	HUMAN	7	Q9Y2J4
219	13.59	13.62	27.72	27.72	17.12	tr|J3KPS3|J3KPS3_HUMAN	Fructose-bisphosphate aldolase OS=Homo sapiens OX=9606 GN=ALDOA PE=1 SV=1	HUMAN	6	J3KPS3
220	13.5	13.67	8.2	6.327	4.177	sp|P46013|KI67_HUMAN	Proliferation marker protein Ki-67 OS=Homo sapiens OX=9606 GN=MKI67 PE=1 SV=2	HUMAN	9	P46013
221	13.5	13.59	35.64	30.1	16.61	sp|Q96HS1|PGAM5_HUMAN	Serine/threonine-protein phosphatase PGAM5, mitochondrial OS=Homo sapiens OX=9606 GN=PGAM5 PE=1 SV=2	HUMAN	6	Q96HS1
222	13.45	13.46	28.3	25.16	25.16	sp|Q96QD9|UIF_HUMAN	UAP56-interacting factor OS=Homo sapiens OX=9606 GN=FYTTD1 PE=1 SV=3	HUMAN	7	Q96QD9
223	13.42	13.45	27.64	21.65	21.65	sp|Q9NZR1|TMOD2_HUMAN	Tropomodulin-2 OS=Homo sapiens OX=9606 GN=TMOD2 PE=1 SV=1	HUMAN	7	Q9NZR1
224	13.38	13.41	30.9	30.9	20.79	sp|Q15365|PCBP1_HUMAN	Poly(rC)-binding protein 1 OS=Homo sapiens OX=9606 GN=PCBP1 PE=1 SV=2	HUMAN	6	Q15365
225	13.15	13.17	43.64	43.64	43.64	sp|P62937|PPIA_HUMAN	Peptidyl-prolyl cis-trans isomerase A OS=Homo sapiens OX=9606 GN=PPIA PE=1 SV=2	HUMAN	8	P62937
226	13.08	13.14	14.81	11.96	11.96	sp|Q6PJT7|ZC3HE_HUMAN	Zinc finger CCCH domain-containing protein 14 OS=Homo sapiens OX=9606 GN=ZC3H14 PE=1 SV=1	HUMAN	7	Q6PJT7
227	13.05	13.07	48.89	48.89	41.67	sp|P18085|ARF4_HUMAN	ADP-ribosylation factor 4 OS=Homo sapiens OX=9606 GN=ARF4 PE=1 SV=3	HUMAN	8	P18085
228	12.9	13.02	14.2	9.9	5.022	sp|P42704|LPPRC_HUMAN	Leucine-rich PPR motif-containing protein, mitochondrial OS=Homo sapiens OX=9606 GN=LRPPRC PE=1 SV=3	HUMAN	6	P42704
229	12.79	20.96	49.19	44.35	31.85	tr|H7BYY1|H7BYY1_HUMAN	Tropomyosin 1 (Alpha), isoform CRA_m OS=Homo sapiens OX=9606 GN=TPM1 PE=1 SV=1	HUMAN	11	H7BYY1
230	12.74	12.81	38.41	29.52	23.81	sp|P05198|IF2A_HUMAN	Eukaryotic translation initiation factor 2 subunit 1 OS=Homo sapiens OX=9606 GN=EIF2S1 PE=1 SV=3	HUMAN	7	P05198
231	12.7	13.89	20.46	20.46	13.77	sp|Q3SY84|K2C71_HUMAN	Keratin, type II cytoskeletal 71 OS=Homo sapiens OX=9606 GN=KRT71 PE=1 SV=3	HUMAN	7	Q3SY84
232	12.68	12.76	45.89	38.16	38.16	sp|P51149|RAB7A_HUMAN	Ras-related protein Rab-7a OS=Homo sapiens OX=9606 GN=RAB7A PE=1 SV=1	HUMAN	7	P51149
233	12.68	12.71	25.46	25.46	25.46	sp|Q15717|ELAV1_HUMAN	ELAV-like protein 1 OS=Homo sapiens OX=9606 GN=ELAVL1 PE=1 SV=2	HUMAN	7	Q15717
234	12.66	12.76	39.8	39.8	32.11	sp|O95685|PPR3D_HUMAN	Protein phosphatase 1 regulatory subunit 3D OS=Homo sapiens OX=9606 GN=PPP1R3D PE=1 SV=1	HUMAN	7	O95685
235	12.63	12.65	19.74	19.74	16.49	sp|P13489|RINI_HUMAN	Ribonuclease inhibitor OS=Homo sapiens OX=9606 GN=RNH1 PE=1 SV=2	HUMAN	6	P13489
236	12.61	12.77	9.94	9.94	7.324	sp|O15067|PUR4_HUMAN	Phosphoribosylformylglycinamidine synthase OS=Homo sapiens OX=9606 GN=PFAS PE=1 SV=4	HUMAN	8	O15067
237	12.52	12.55	31.74	27.25	23.05	sp|P07195|LDHB_HUMAN	L-lactate dehydrogenase B chain OS=Homo sapiens OX=9606 GN=LDHB PE=1 SV=2	HUMAN	7	P07195
238	12.4	12.43	47.89	47.89	47.89	sp|P69905|HBA_HUMAN	Hemoglobin subunit alpha OS=Homo sapiens OX=9606 GN=HBA1 PE=1 SV=2	HUMAN	8	P69905
239	12.32	12.33	14.21	13.01	11.3	tr|H3BNC9|H3BNC9_HUMAN	Uncharacterized protein OS=Homo sapiens OX=9606 PE=4 SV=2	HUMAN	7	H3BNC9
240	12.24	12.39	14.02	11.72	10.41	tr|A9Z1X7|A9Z1X7_HUMAN	Serine/arginine repetitive matrix protein 1 OS=Homo sapiens OX=9606 GN=SRRM1 PE=1 SV=1	HUMAN	7	A9Z1X7
241	12.19	16.98	28.84	25.4	23.81	sp|P51991|ROA3_HUMAN	Heterogeneous nuclear ribonucleoprotein A3 OS=Homo sapiens OX=9606 GN=HNRNPA3 PE=1 SV=2	HUMAN	12	P51991
242	12.19	12.31	35.71	30.08	26.32	sp|P62424|RL7A_HUMAN	60S ribosomal protein L7a OS=Homo sapiens OX=9606 GN=RPL7A PE=1 SV=2	HUMAN	6	P62424
243	12.17	12.18	18.02	14.78	12.75	tr|Q5JW30|Q5JW30_HUMAN	Double-stranded RNA-binding protein Staufen homolog 1 OS=Homo sapiens OX=9606 GN=STAU1 PE=1 SV=1	HUMAN	6	Q5JW30
244	12.1	12.1	28.82	24.71	24.71	sp|Q96IZ0|PAWR_HUMAN	PRKC apoptosis WT1 regulator protein OS=Homo sapiens OX=9606 GN=PAWR PE=1 SV=1	HUMAN	6	Q96IZ0
245	12	12.13	27.75	23.92	16.75	sp|P01009|A1AT_HUMAN	Alpha-1-antitrypsin OS=Homo sapiens OX=9606 GN=SERPINA1 PE=1 SV=3	HUMAN	7	P01009
246	11.88	11.93	5.049	4.073	2.843	tr|J3KNL6|J3KNL6_HUMAN	Protein transport protein sec16 OS=Homo sapiens OX=9606 GN=SEC16A PE=1 SV=1	HUMAN	5	J3KNL6
247	11.78	11.81	44.14	39.31	39.31	sp|P39019|RS19_HUMAN	40S ribosomal protein S19 OS=Homo sapiens OX=9606 GN=RPS19 PE=1 SV=2	HUMAN	6	P39019
248	11.62	11.74	7.258	6.048	4.772	sp|Q13428|TCOF_HUMAN	Treacle protein OS=Homo sapiens OX=9606 GN=TCOF1 PE=1 SV=3	HUMAN	7	Q13428
249	11.59	11.66	49.04	42.91	39.85	sp|Q99714|HCD2_HUMAN	3-hydroxyacyl-CoA dehydrogenase type-2 OS=Homo sapiens OX=9606 GN=HSD17B10 PE=1 SV=3	HUMAN	6	Q99714
250	11.47	11.54	14.97	14.97	13.49	sp|Q9H223|EHD4_HUMAN	EH domain-containing protein 4 OS=Homo sapiens OX=9606 GN=EHD4 PE=1 SV=1	HUMAN	6	Q9H223
251	11.46	11.47	16.9	14.81	14.81	sp|P23526|SAHH_HUMAN	Adenosylhomocysteinase OS=Homo sapiens OX=9606 GN=AHCY PE=1 SV=4	HUMAN	7	P23526
252	11.45	30.87	25.9	23.21	20.63	sp|P12814|ACTN1_HUMAN	Alpha-actinin-1 OS=Homo sapiens OX=9606 GN=ACTN1 PE=1 SV=2	HUMAN	16	P12814
253	11.43	11.49	27.27	27.27	23.53	tr|H0Y7A7|H0Y7A7_HUMAN	Calmodulin-2 (Fragment) OS=Homo sapiens OX=9606 GN=CALM2 PE=1 SV=1	HUMAN	7	H0Y7A7
254	11.34	11.4	20.34	14.69	12.81	sp|P40227|TCPZ_HUMAN	T-complex protein 1 subunit zeta OS=Homo sapiens OX=9606 GN=CCT6A PE=1 SV=3	HUMAN	6	P40227
255	11.29	11.31	51.46	51.46	51.46	sp|P62805|H4_HUMAN	Histone H4 OS=Homo sapiens OX=9606 GN=HIST1H4A PE=1 SV=2	HUMAN	8	P62805
256	11.26	11.33	51.22	51.22	31.22	sp|P62820|RAB1A_HUMAN	Ras-related protein Rab-1A OS=Homo sapiens OX=9606 GN=RAB1A PE=1 SV=3	HUMAN	6	P62820
257	11.22	11.32	43.9	35.98	32.32	sp|P84103|SRSF3_HUMAN	Serine/arginine-rich splicing factor 3 OS=Homo sapiens OX=9606 GN=SRSF3 PE=1 SV=1	HUMAN	9	P84103
258	11.18	11.71	19.03	15.96	10.6	sp|Q9NR30|DDX21_HUMAN	Nucleolar RNA helicase 2 OS=Homo sapiens OX=9606 GN=DDX21 PE=1 SV=5	HUMAN	8	Q9NR30
259	11.15	11.17	55.71	55.71	55.71	sp|P07737|PROF1_HUMAN	Profilin-1 OS=Homo sapiens OX=9606 GN=PFN1 PE=1 SV=2	HUMAN	9	P07737
260	11.14	11.19	39.92	29.25	22.92	tr|J3KTL2|J3KTL2_HUMAN	Serine/arginine-rich-splicing factor 1 OS=Homo sapiens OX=9606 GN=SRSF1 PE=1 SV=1	HUMAN	6	J3KTL2
261	11.09	11.11	36.65	36.65	36.65	sp|P60953|CDC42_HUMAN	Cell division control protein 42 homolog OS=Homo sapiens OX=9606 GN=CDC42 PE=1 SV=2	HUMAN	6	P60953
262	11.07	11.1	40	37.5	26.25	sp|Q96C19|EFHD2_HUMAN	EF-hand domain-containing protein D2 OS=Homo sapiens OX=9606 GN=EFHD2 PE=1 SV=1	HUMAN	5	Q96C19
263	11.01	11.19	14.25	10.18	7.973	sp|Q6ZRV2|FA83H_HUMAN	Protein FAM83H OS=Homo sapiens OX=9606 GN=FAM83H PE=1 SV=3	HUMAN	7	Q6ZRV2
264	10.96	11.13	13.59	10.33	6.928	sp|P11387|TOP1_HUMAN	DNA topoisomerase 1 OS=Homo sapiens OX=9606 GN=TOP1 PE=1 SV=2	HUMAN	5	P11387
265	10.93	10.95	23.69	23.69	21.23	tr|E9PKG1|E9PKG1_HUMAN	Protein arginine N-methyltransferase 1 OS=Homo sapiens OX=9606 GN=PRMT1 PE=1 SV=1	HUMAN	6	E9PKG1
266	10.92	10.93	34.21	34.21	34.21	tr|J3QQ67|J3QQ67_HUMAN	60S ribosomal protein L18 (Fragment) OS=Homo sapiens OX=9606 GN=RPL18 PE=1 SV=1	HUMAN	7	J3QQ67
267	10.91	10.93	19.88	18.1	18.1	sp|P37837|TALDO_HUMAN	Transaldolase OS=Homo sapiens OX=9606 GN=TALDO1 PE=1 SV=2	HUMAN	6	P37837
268	10.88	10.89	14.64	14.64	14.64	sp|P09914|IFIT1_HUMAN	Interferon-induced protein with tetratricopeptide repeats 1 OS=Homo sapiens OX=9606 GN=IFIT1 PE=1 SV=2	HUMAN	6	P09914
269	10.87	10.91	45.45	45.45	41.21	sp|P05161|ISG15_HUMAN	Ubiquitin-like protein ISG15 OS=Homo sapiens OX=9606 GN=ISG15 PE=1 SV=5	HUMAN	6	P05161
270	10.87	10.88	17.69	15.38	15.38	sp|Q6NZI2|CAVN1_HUMAN	Caveolae-associated protein 1 OS=Homo sapiens OX=9606 GN=CAVIN1 PE=1 SV=1	HUMAN	7	Q6NZI2
271	10.83	10.89	40.5	37	31	tr|X1WI28|X1WI28_HUMAN	60S ribosomal protein L10 (Fragment) OS=Homo sapiens OX=9606 GN=RPL10 PE=1 SV=7	HUMAN	9	X1WI28
272	10.76	10.94	32.64	25.69	23.96	sp|P62995|TRA2B_HUMAN	Transformer-2 protein homolog beta OS=Homo sapiens OX=9606 GN=TRA2B PE=1 SV=1	HUMAN	6	P62995
273	10.72	10.84	16.13	13.2	9.333	sp|P42224|STAT1_HUMAN	Signal transducer and activator of transcription 1-alpha/beta OS=Homo sapiens OX=9606 GN=STAT1 PE=1 SV=2	HUMAN	6	P42224
274	10.67	10.83	41.8	36.07	32.79	sp|Q9Y224|RTRAF_HUMAN	RNA transcription, translation and transport factor protein OS=Homo sapiens OX=9606 GN=RTRAF PE=1 SV=1	HUMAN	7	Q9Y224
275	10.64	10.72	39.71	39.71	36.27	tr|E9PK25|E9PK25_HUMAN	Cofilin-1 OS=Homo sapiens OX=9606 GN=CFL1 PE=1 SV=1	HUMAN	6	E9PK25
276	10.6	10.73	8.714	6.816	6.816	tr|A0A2R8Y5N2|A0A2R8Y5N2_HUMAN	Hamartin OS=Homo sapiens OX=9606 GN=TSC1 PE=4 SV=1	HUMAN	7	A0A2R8Y5N2
277	10.59	10.64	29.68	22.97	22.97	tr|D6RD18|D6RD18_HUMAN	Heterogeneous nuclear ribonucleoprotein A/B OS=Homo sapiens OX=9606 GN=HNRNPAB PE=1 SV=1	HUMAN	6	D6RD18
278	10.54	26.81	51.61	49.19	39.52	sp|P67936|TPM4_HUMAN	Tropomyosin alpha-4 chain OS=Homo sapiens OX=9606 GN=TPM4 PE=1 SV=3	HUMAN	17	P67936
279	10.46	14.75	45.45	43.36	41.26	sp|P47755|CAZA2_HUMAN	F-actin-capping protein subunit alpha-2 OS=Homo sapiens OX=9606 GN=CAPZA2 PE=1 SV=3	HUMAN	10	P47755
280	10.45	10.53	28	28	22.22	tr|M0R0R2|M0R0R2_HUMAN	40S ribosomal protein S5 OS=Homo sapiens OX=9606 GN=RPS5 PE=1 SV=1	HUMAN	7	M0R0R2
281	10.37	10.43	4.63	4.63	3.439	sp|P07814|SYEP_HUMAN	Bifunctional glutamate/proline--tRNA ligase OS=Homo sapiens OX=9606 GN=EPRS PE=1 SV=5	HUMAN	5	P07814
282	10.36	10.54	10.29	10.29	6.887	sp|Q9NZB2|F120A_HUMAN	Constitutive coactivator of PPAR-gamma-like protein 1 OS=Homo sapiens OX=9606 GN=FAM120A PE=1 SV=2	HUMAN	6	Q9NZB2
283	10.33	10.42	48.88	39.89	25.84	sp|Q03135|CAV1_HUMAN	Caveolin-1 OS=Homo sapiens OX=9606 GN=CAV1 PE=1 SV=4	HUMAN	6	Q03135
284	10.32	10.33	16.83	16.83	15.08	tr|A0A286YEY1|A0A286YEY1_HUMAN	Immunoglobulin heavy constant alpha 1 (Fragment) OS=Homo sapiens OX=9606 GN=IGHA1 PE=1 SV=1	HUMAN	5	A0A286YEY1
285	10.3	10.5	16.6	12.52	10.13	tr|B9A067|B9A067_HUMAN	MICOS complex subunit MIC60 OS=Homo sapiens OX=9606 GN=IMMT PE=1 SV=2	HUMAN	6	B9A067
286	10.27	10.4	35.61	24.62	18.94	sp|P61247|RS3A_HUMAN	40S ribosomal protein S3a OS=Homo sapiens OX=9606 GN=RPS3A PE=1 SV=2	HUMAN	5	P61247
287	10.13	10.13	38.4	38.4	36.8	sp|P62851|RS25_HUMAN	40S ribosomal protein S25 OS=Homo sapiens OX=9606 GN=RPS25 PE=1 SV=1	HUMAN	6	P62851
288	10.11	10.32	12.05	8.14	5.507	sp|Q7L576|CYFP1_HUMAN	Cytoplasmic FMR1-interacting protein 1 OS=Homo sapiens OX=9606 GN=CYFIP1 PE=1 SV=1	HUMAN	6	Q7L576
289	10.1	10.1	23.01	19.73	19.73	sp|P30447|1A23_HUMAN	HLA class I histocompatibility antigen, A-23 alpha chain OS=Homo sapiens OX=9606 GN=HLA-A PE=1 SV=1	HUMAN	5	P30447
290	10.05	12.39	29.22	27.41	22.59	sp|P00338|LDHA_HUMAN	L-lactate dehydrogenase A chain OS=Homo sapiens OX=9606 GN=LDHA PE=1 SV=2	HUMAN	8	P00338
291	10.04	10.13	12.52	11.23	11.23	sp|Q9NZN4|EHD2_HUMAN	EH domain-containing protein 2 OS=Homo sapiens OX=9606 GN=EHD2 PE=1 SV=2	HUMAN	6	Q9NZN4
292	10.01	10.08	23.84	23.84	12.21	sp|Q13247|SRSF6_HUMAN	Serine/arginine-rich splicing factor 6 OS=Homo sapiens OX=9606 GN=SRSF6 PE=1 SV=2	HUMAN	4	Q13247
293	10	10	31.49	31.49	31.49	tr|F8WCF6|F8WCF6_HUMAN	Actin-related protein 2/3 complex subunit 4 OS=Homo sapiens OX=9606 GN=ARPC4-TTLL3 PE=3 SV=1	HUMAN	6	F8WCF6
294	10	10	27.61	27.61	27.61	tr|A0A286YF37|A0A286YF37_HUMAN	F-box only protein 2 (Fragment) OS=Homo sapiens OX=9606 GN=FBXO2 PE=1 SV=1	HUMAN	5	A0A286YF37
295	9.97	10.06	27.87	25.44	22.65	tr|Q5QPK2|Q5QPK2_HUMAN	Dolichol-phosphate mannosyltransferase subunit 1 OS=Homo sapiens OX=9606 GN=DPM1 PE=1 SV=1	HUMAN	7	Q5QPK2
296	9.94	10.01	20.19	17.67	17.67	sp|P63244|RACK1_HUMAN	Receptor of activated protein C kinase 1 OS=Homo sapiens OX=9606 GN=RACK1 PE=1 SV=3	HUMAN	6	P63244
297	9.83	9.89	8.852	7.131	5.082	sp|Q14562|DHX8_HUMAN	ATP-dependent RNA helicase DHX8 OS=Homo sapiens OX=9606 GN=DHX8 PE=1 SV=1	HUMAN	5	Q14562
298	9.82	9.87	27.01	27.01	24.17	sp|P26373|RL13_HUMAN	60S ribosomal protein L13 OS=Homo sapiens OX=9606 GN=RPL13 PE=1 SV=4	HUMAN	7	P26373
299	9.77	9.93	14.27	12.23	8.662	sp|Q16666|IF16_HUMAN	Gamma-interferon-inducible protein 16 OS=Homo sapiens OX=9606 GN=IFI16 PE=1 SV=3	HUMAN	6	Q16666
300	9.76	9.85	48.73	44.3	34.18	sp|P62280|RS11_HUMAN	40S ribosomal protein S11 OS=Homo sapiens OX=9606 GN=RPS11 PE=1 SV=3	HUMAN	5	P62280
301	9.73	9.84	13.56	11.08	4.68	sp|Q9Y5B9|SP16H_HUMAN	FACT complex subunit SPT16 OS=Homo sapiens OX=9606 GN=SUPT16H PE=1 SV=1	HUMAN	4	Q9Y5B9
302	9.69	9.73	6.423	5.935	5.285	sp|Q86VP6|CAND1_HUMAN	Cullin-associated NEDD8-dissociated protein 1 OS=Homo sapiens OX=9606 GN=CAND1 PE=1 SV=2	HUMAN	5	Q86VP6
303	9.62	9.73	11.47	10.77	5.484	sp|Q9HCE1|MOV10_HUMAN	Putative helicase MOV-10 OS=Homo sapiens OX=9606 GN=MOV10 PE=1 SV=2	HUMAN	5	Q9HCE1
304	9.6	9.62	22.65	22.65	22.65	tr|J3KQE5|J3KQE5_HUMAN	GTP-binding nuclear protein Ran (Fragment) OS=Homo sapiens OX=9606 GN=RAN PE=1 SV=1	HUMAN	5	J3KQE5
305	9.54	9.58	19.36	19.36	14.45	sp|P04083|ANXA1_HUMAN	Annexin A1 OS=Homo sapiens OX=9606 GN=ANXA1 PE=1 SV=2	HUMAN	5	P04083
306	9.54	9.57	45.65	38.04	29.89	sp|P61224|RAP1B_HUMAN	Ras-related protein Rap-1b OS=Homo sapiens OX=9606 GN=RAP1B PE=1 SV=1	HUMAN	5	P61224
307	9.53	11.68	35.35	35.35	35.35	sp|P32119|PRDX2_HUMAN	Peroxiredoxin-2 OS=Homo sapiens OX=9606 GN=PRDX2 PE=1 SV=5	HUMAN	9	P32119
308	9.51	9.59	12.48	10.4	10.4	sp|Q9Y608|LRRF2_HUMAN	Leucine-rich repeat flightless-interacting protein 2 OS=Homo sapiens OX=9606 GN=LRRFIP2 PE=1 SV=1	HUMAN	6	Q9Y608
309	9.46	9.48	37.13	31.14	26.95	tr|Q5VVC8|Q5VVC8_HUMAN	60S ribosomal protein L11 OS=Homo sapiens OX=9606 GN=RPL11 PE=1 SV=2	HUMAN	5	Q5VVC8
310	9.42	9.59	11.66	10.59	9.786	tr|H3BQZ7|H3BQZ7_HUMAN	HCG2044799 OS=Homo sapiens OX=9606 GN=HNRNPUL2-BSCL2 PE=4 SV=1	HUMAN	7	H3BQZ7
311	9.38	9.46	13.9	12.56	7.773	sp|Q96PK6|RBM14_HUMAN	RNA-binding protein 14 OS=Homo sapiens OX=9606 GN=RBM14 PE=1 SV=2	HUMAN	5	Q96PK6
312	9.38	9.43	20.21	14.53	12.42	sp|P19474|RO52_HUMAN	E3 ubiquitin-protein ligase TRIM21 OS=Homo sapiens OX=9606 GN=TRIM21 PE=1 SV=1	HUMAN	5	P19474
313	9.36	9.4	12.48	11.4	11.4	sp|Q16643|DREB_HUMAN	Drebrin OS=Homo sapiens OX=9606 GN=DBN1 PE=1 SV=4	HUMAN	5	Q16643
314	9.33	9.5	12.97	9.351	3.791	sp|Q15678|PTN14_HUMAN	Tyrosine-protein phosphatase non-receptor type 14 OS=Homo sapiens OX=9606 GN=PTPN14 PE=1 SV=2	HUMAN	5	Q15678
315	9.26	9.44	11.62	10.76	9.469	tr|E9PRY8|E9PRY8_HUMAN	Elongation factor 1-delta OS=Homo sapiens OX=9606 GN=EEF1D PE=1 SV=1	HUMAN	6	E9PRY8
316	9.19	9.29	10.42	9.978	7.095	sp|Q7Z2W4|ZCCHV_HUMAN	Zinc finger CCCH-type antiviral protein 1 OS=Homo sapiens OX=9606 GN=ZC3HAV1 PE=1 SV=3	HUMAN	5	Q7Z2W4
317	9.13	9.16	28.91	26.53	18.71	sp|P06748|NPM_HUMAN	Nucleophosmin OS=Homo sapiens OX=9606 GN=NPM1 PE=1 SV=2	HUMAN	6	P06748
318	9.05	9.18	8.039	5.53	2.166	tr|K7EKI8|K7EKI8_HUMAN	Periplakin OS=Homo sapiens OX=9606 GN=PPL PE=1 SV=1	HUMAN	4	K7EKI8
319	9.03	9.09	20.8	18.05	12.78	tr|A0A0A0MS08|A0A0A0MS08_HUMAN	Immunoglobulin heavy constant gamma 1 (Fragment) OS=Homo sapiens OX=9606 GN=IGHG1 PE=1 SV=1	HUMAN	6	A0A0A0MS08
320	8.98	9.02	21.26	15.94	11.11	sp|O75874|IDHC_HUMAN	Isocitrate dehydrogenase [NADP] cytoplasmic OS=Homo sapiens OX=9606 GN=IDH1 PE=1 SV=2	HUMAN	4	O75874
321	8.96	9.07	12.95	12.09	12.09	sp|Q7Z417|NUFP2_HUMAN	Nuclear fragile X mental retardation-interacting protein 2 OS=Homo sapiens OX=9606 GN=NUFIP2 PE=1 SV=1	HUMAN	6	Q7Z417
322	8.95	9.04	9.027	9.027	6.911	sp|Q14444|CAPR1_HUMAN	Caprin-1 OS=Homo sapiens OX=9606 GN=CAPRIN1 PE=1 SV=2	HUMAN	5	Q14444
323	8.95	8.99	26.63	24.56	15.38	sp|P40926|MDHM_HUMAN	Malate dehydrogenase, mitochondrial OS=Homo sapiens OX=9606 GN=MDH2 PE=1 SV=3	HUMAN	4	P40926
324	8.89	9	13.46	10.66	8.217	tr|H0Y2W2|H0Y2W2_HUMAN	ATPase family AAA domain-containing protein 3A (Fragment) OS=Homo sapiens OX=9606 GN=ATAD3A PE=1 SV=1	HUMAN	5	H0Y2W2
325	8.84	9.33	49.09	45.45	29.7	sp|P60981|DEST_HUMAN	Destrin OS=Homo sapiens OX=9606 GN=DSTN PE=1 SV=3	HUMAN	4	P60981
326	8.84	8.88	22.58	20.97	15.05	sp|O15143|ARC1B_HUMAN	Actin-related protein 2/3 complex subunit 1B OS=Homo sapiens OX=9606 GN=ARPC1B PE=1 SV=3	HUMAN	4	O15143
327	8.81	8.84	8.811	6.455	4.713	sp|P29317|EPHA2_HUMAN	Ephrin type-A receptor 2 OS=Homo sapiens OX=9606 GN=EPHA2 PE=1 SV=2	HUMAN	4	P29317
328	8.79	8.89	34.12	30.59	18.24	tr|H0YKD8|H0YKD8_HUMAN	60S ribosomal protein L28 OS=Homo sapiens OX=9606 GN=RPL28 PE=1 SV=1	HUMAN	5	H0YKD8
329	8.76	8.8	27.43	25.14	16.57	sp|Q12792|TWF1_HUMAN	Twinfilin-1 OS=Homo sapiens OX=9606 GN=TWF1 PE=1 SV=3	HUMAN	4	Q12792
330	8.75	8.86	40	40	36.57	tr|K7ERT8|K7ERT8_HUMAN	60S ribosomal protein L23a (Fragment) OS=Homo sapiens OX=9606 GN=RPL23A PE=1 SV=1	HUMAN	6	K7ERT8
331	8.74	8.85	6.667	6.195	2.424	sp|O60306|AQR_HUMAN	RNA helicase aquarius OS=Homo sapiens OX=9606 GN=AQR PE=1 SV=4	HUMAN	4	O60306
332	8.73	8.86	4.538	3.201	2.107	sp|P46821|MAP1B_HUMAN	Microtubule-associated protein 1B OS=Homo sapiens OX=9606 GN=MAP1B PE=1 SV=2	HUMAN	5	P46821
333	8.68	8.84	19.45	19.45	19.45	sp|Q9H0U9|TSYL1_HUMAN	Testis-specific Y-encoded-like protein 1 OS=Homo sapiens OX=9606 GN=TSPYL1 PE=1 SV=3	HUMAN	6	Q9H0U9
334	8.63	8.7	24.5	22.09	22.09	sp|P62753|RS6_HUMAN	40S ribosomal protein S6 OS=Homo sapiens OX=9606 GN=RPS6 PE=1 SV=1	HUMAN	6	P62753
335	8.62	8.72	36.42	36.42	32.1	tr|H3BQB1|H3BQB1_HUMAN	Adenine phosphoribosyltransferase (Fragment) OS=Homo sapiens OX=9606 GN=APRT PE=1 SV=1	HUMAN	5	H3BQB1
336	8.61	8.64	5.888	3.131	2.196	sp|Q96N67|DOCK7_HUMAN	Dedicator of cytokinesis protein 7 OS=Homo sapiens OX=9606 GN=DOCK7 PE=1 SV=4	HUMAN	4	Q96N67
337	8.61	8.64	36.48	36.48	35.22	sp|Q6RW13|ATRAP_HUMAN	Type-1 angiotensin II receptor-associated protein OS=Homo sapiens OX=9606 GN=AGTRAP PE=1 SV=1	HUMAN	5	Q6RW13
338	8.57	10.84	42.33	42.33	34.88	sp|P61106|RAB14_HUMAN	Ras-related protein Rab-14 OS=Homo sapiens OX=9606 GN=RAB14 PE=1 SV=4	HUMAN	7	P61106
339	8.56	8.76	24	18.55	16	sp|Q14247|SRC8_HUMAN	Src substrate cortactin OS=Homo sapiens OX=9606 GN=CTTN PE=1 SV=2	HUMAN	7	Q14247
340	8.5	8.52	28.03	17.05	15.32	sp|P31942|HNRH3_HUMAN	Heterogeneous nuclear ribonucleoprotein H3 OS=Homo sapiens OX=9606 GN=HNRNPH3 PE=1 SV=2	HUMAN	4	P31942
341	8.49	8.56	50	43.57	43.57	sp|P62829|RL23_HUMAN	60S ribosomal protein L23 OS=Homo sapiens OX=9606 GN=RPL23 PE=1 SV=1	HUMAN	8	P62829
342	8.48	8.6	36.43	36.43	34.11	tr|M0R210|M0R210_HUMAN	40S ribosomal protein S16 OS=Homo sapiens OX=9606 GN=RPS16 PE=1 SV=1	HUMAN	5	M0R210
343	8.48	8.55	17.37	13.59	13.59	sp|Q5EBM0|CMPK2_HUMAN	UMP-CMP kinase 2, mitochondrial OS=Homo sapiens OX=9606 GN=CMPK2 PE=1 SV=3	HUMAN	5	Q5EBM0
344	8.43	8.56	31.33	31.33	27.11	tr|U3KQK0|U3KQK0_HUMAN	Histone H2B OS=Homo sapiens OX=9606 GN=HIST1H2BN PE=1 SV=1	HUMAN	10	U3KQK0
345	8.41	8.5	34.27	34.27	30.9	sp|O15145|ARPC3_HUMAN	Actin-related protein 2/3 complex subunit 3 OS=Homo sapiens OX=9606 GN=ARPC3 PE=1 SV=3	HUMAN	7	O15145
346	8.41	8.45	18.93	13.11	9.709	sp|P00966|ASSY_HUMAN	Argininosuccinate synthase OS=Homo sapiens OX=9606 GN=ASS1 PE=1 SV=2	HUMAN	4	P00966
347	8.39	8.48	14.5	11.74	10.46	sp|P49368|TCPG_HUMAN	T-complex protein 1 subunit gamma OS=Homo sapiens OX=9606 GN=CCT3 PE=1 SV=4	HUMAN	5	P49368
348	8.36	8.6	11.93	9.24	7.135	sp|Q9HCS7|SYF1_HUMAN	Pre-mRNA-splicing factor SYF1 OS=Homo sapiens OX=9606 GN=XAB2 PE=1 SV=2	HUMAN	6	Q9HCS7
349	8.36	8.38	14.64	12.9	11.41	tr|A0A087X2I1|A0A087X2I1_HUMAN	26S proteasome regulatory subunit 10B OS=Homo sapiens OX=9606 GN=PSMC6 PE=1 SV=1	HUMAN	4	A0A087X2I1
350	8.35	8.43	21.18	21.18	18.43	sp|P38117|ETFB_HUMAN	Electron transfer flavoprotein subunit beta OS=Homo sapiens OX=9606 GN=ETFB PE=1 SV=3	HUMAN	5	P38117
351	8.34	8.48	25	25	21.57	sp|P61313|RL15_HUMAN	60S ribosomal protein L15 OS=Homo sapiens OX=9606 GN=RPL15 PE=1 SV=2	HUMAN	6	P61313
352	8.32	10.86	20.96	15	10.96	sp|Q8N1N4|K2C78_HUMAN	Keratin, type II cytoskeletal 78 OS=Homo sapiens OX=9606 GN=KRT78 PE=1 SV=2	HUMAN	6	Q8N1N4
353	8.29	8.44	56.77	47.92	40.63	sp|P32969|RL9_HUMAN	60S ribosomal protein L9 OS=Homo sapiens OX=9606 GN=RPL9 PE=1 SV=1	HUMAN	6	P32969
354	8.28	8.38	25.84	21.14	14.09	tr|J3KPX7|J3KPX7_HUMAN	Prohibitin-2 OS=Homo sapiens OX=9606 GN=PHB2 PE=1 SV=2	HUMAN	4	J3KPX7
355	8.28	8.3	29.79	29.79	26.06	tr|Q5JR95|Q5JR95_HUMAN	40S ribosomal protein S8 OS=Homo sapiens OX=9606 GN=RPS8 PE=1 SV=1	HUMAN	5	Q5JR95
356	8.21	8.5	10.3	9.309	8.039	sp|Q08945|SSRP1_HUMAN	FACT complex subunit SSRP1 OS=Homo sapiens OX=9606 GN=SSRP1 PE=1 SV=1	HUMAN	5	Q08945
357	8.19	8.39	5.794	4.945	2.098	sp|Q7RTP6|MICA3_HUMAN	[F-actin]-monooxygenase MICAL3 OS=Homo sapiens OX=9606 GN=MICAL3 PE=1 SV=2	HUMAN	4	Q7RTP6
358	8.19	8.31	64.26	64.26	64.26	tr|Q96C32|Q96C32_HUMAN	Polyubiquitin-C OS=Homo sapiens OX=9606 GN=UBC PE=1 SV=1	HUMAN	5	Q96C32
359	8.15	8.29	12.44	9.778	7.556	sp|Q9UJS0|CMC2_HUMAN	Calcium-binding mitochondrial carrier protein Aralar2 OS=Homo sapiens OX=9606 GN=SLC25A13 PE=1 SV=2	HUMAN	4	Q9UJS0
360	8.15	8.16	41.82	38.18	33.94	sp|P30050|RL12_HUMAN	60S ribosomal protein L12 OS=Homo sapiens OX=9606 GN=RPL12 PE=1 SV=1	HUMAN	5	P30050
361	8.08	8.33	4.505	3.122	1.313	tr|E7EPN9|E7EPN9_HUMAN	Protein PRRC2C OS=Homo sapiens OX=9606 GN=PRRC2C PE=1 SV=1	HUMAN	4	E7EPN9
362	8.05	8.17	39.73	31.7	23.21	sp|P30041|PRDX6_HUMAN	Peroxiredoxin-6 OS=Homo sapiens OX=9606 GN=PRDX6 PE=1 SV=3	HUMAN	4	P30041
363	8.02	10.14	20.86	20.86	18.1	sp|Q00534|CDK6_HUMAN	Cyclin-dependent kinase 6 OS=Homo sapiens OX=9606 GN=CDK6 PE=1 SV=1	HUMAN	5	Q00534
364	8.01	8.15	21.18	15.52	9.606	sp|P60842|IF4A1_HUMAN	Eukaryotic initiation factor 4A-I OS=Homo sapiens OX=9606 GN=EIF4A1 PE=1 SV=1	HUMAN	4	P60842
365	8	28.63	47.21	43.77	40.58	sp|P68133|ACTS_HUMAN	Actin, alpha skeletal muscle OS=Homo sapiens OX=9606 GN=ACTA1 PE=1 SV=1	HUMAN	23	P68133
366	8	8	33.97	33.97	33.97	sp|P42771|CDN2A_HUMAN	Cyclin-dependent kinase inhibitor 2A OS=Homo sapiens OX=9606 GN=CDKN2A PE=1 SV=2	HUMAN	6	P42771
367	7.98	8.1	7.948	7.948	5.78	sp|O43823|AKAP8_HUMAN	A-kinase anchor protein 8 OS=Homo sapiens OX=9606 GN=AKAP8 PE=1 SV=1	HUMAN	4	O43823
368	7.95	8.24	2.127	1.255	0.5284	sp|Q03001|DYST_HUMAN	Dystonin OS=Homo sapiens OX=9606 GN=DST PE=1 SV=4	HUMAN	4	Q03001
369	7.94	8.13	25.31	20.62	11.25	sp|P08758|ANXA5_HUMAN	Annexin A5 OS=Homo sapiens OX=9606 GN=ANXA5 PE=1 SV=2	HUMAN	4	P08758
370	7.88	7.95	35.47	29.07	29.07	tr|Q5JRI1|Q5JRI1_HUMAN	Serine/arginine-rich-splicing factor 10 OS=Homo sapiens OX=9606 GN=SRSF10 PE=1 SV=1	HUMAN	5	Q5JRI1
371	7.85	7.93	33.11	29.14	29.14	sp|O15511|ARPC5_HUMAN	Actin-related protein 2/3 complex subunit 5 OS=Homo sapiens OX=9606 GN=ARPC5 PE=1 SV=3	HUMAN	8	O15511
372	7.8	7.94	7.93	6.076	5.149	sp|P55060|XPO2_HUMAN	Exportin-2 OS=Homo sapiens OX=9606 GN=CSE1L PE=1 SV=3	HUMAN	5	P55060
373	7.76	7.92	32.41	32.41	17.24	sp|P61254|RL26_HUMAN	60S ribosomal protein L26 OS=Homo sapiens OX=9606 GN=RPL26 PE=1 SV=1	HUMAN	3	P61254
374	7.63	7.93	7.507	4.252	1.785	tr|F5GWX5|F5GWX5_HUMAN	Chromodomain-helicase-DNA-binding protein 4 OS=Homo sapiens OX=9606 GN=CHD4 PE=1 SV=1	HUMAN	4	F5GWX5
375	7.63	7.73	51.75	51.75	41.23	tr|E5RI99|E5RI99_HUMAN	60S ribosomal protein L30 (Fragment) OS=Homo sapiens OX=9606 GN=RPL30 PE=1 SV=1	HUMAN	5	E5RI99
376	7.59	7.73	2.808	2.179	1.886	sp|P02751|FINC_HUMAN	Fibronectin OS=Homo sapiens OX=9606 GN=FN1 PE=1 SV=4	HUMAN	4	P02751
377	7.57	7.88	14.1	11.03	7.051	sp|P17858|PFKAL_HUMAN	ATP-dependent 6-phosphofructokinase, liver type OS=Homo sapiens OX=9606 GN=PFKL PE=1 SV=6	HUMAN	5	P17858
378	7.57	7.66	5.48	3.654	2.503	tr|A0A0C4DG98|A0A0C4DG98_HUMAN	THO complex subunit 2 OS=Homo sapiens OX=9606 GN=THOC2 PE=1 SV=1	HUMAN	4	A0A0C4DG98
379	7.54	8.03	16.28	12.96	8.472	sp|Q07065|CKAP4_HUMAN	Cytoskeleton-associated protein 4 OS=Homo sapiens OX=9606 GN=CKAP4 PE=1 SV=2	HUMAN	4	Q07065
380	7.54	7.59	15.19	12.98	12.98	tr|M0R073|M0R073_HUMAN	Inactive serine/threonine-protein kinase VRK3 OS=Homo sapiens OX=9606 GN=VRK3 PE=1 SV=1	HUMAN	4	M0R073
381	7.53	7.6	8.7	7.269	5.617	sp|Q13200|PSMD2_HUMAN	26S proteasome non-ATPase regulatory subunit 2 OS=Homo sapiens OX=9606 GN=PSMD2 PE=1 SV=3	HUMAN	4	Q13200
382	7.52	7.59	23.36	12.71	10.28	sp|P78371|TCPB_HUMAN	T-complex protein 1 subunit beta OS=Homo sapiens OX=9606 GN=CCT2 PE=1 SV=4	HUMAN	4	P78371
383	7.52	7.57	29.77	29.77	29.77	sp|Q96QV6|H2A1A_HUMAN	Histone H2A type 1-A OS=Homo sapiens OX=9606 GN=HIST1H2AA PE=1 SV=3	HUMAN	4	Q96QV6
384	7.49	7.54	32.8	32.8	32.8	sp|P62899|RL31_HUMAN	60S ribosomal protein L31 OS=Homo sapiens OX=9606 GN=RPL31 PE=1 SV=1	HUMAN	4	P62899
385	7.46	7.55	5.727	4.155	2.583	sp|O60292|SI1L3_HUMAN	Signal-induced proliferation-associated 1-like protein 3 OS=Homo sapiens OX=9606 GN=SIPA1L3 PE=1 SV=3	HUMAN	4	O60292
386	7.41	7.51	2.981	2.981	2.455	sp|Q9Y5S2|MRCKB_HUMAN	Serine/threonine-protein kinase MRCK beta OS=Homo sapiens OX=9606 GN=CDC42BPB PE=1 SV=2	HUMAN	4	Q9Y5S2
387	7.37	7.43	27.12	27.12	23.86	sp|Q86U42|PABP2_HUMAN	Polyadenylate-binding protein 2 OS=Homo sapiens OX=9606 GN=PABPN1 PE=1 SV=3	HUMAN	4	Q86U42
388	7.32	8.54	17.63	16.33	10.58	sp|P50991|TCPD_HUMAN	T-complex protein 1 subunit delta OS=Homo sapiens OX=9606 GN=CCT4 PE=1 SV=4	HUMAN	4	P50991
389	7.28	11.93	46.96	46.96	43.65	sp|P84077|ARF1_HUMAN	ADP-ribosylation factor 1 OS=Homo sapiens OX=9606 GN=ARF1 PE=1 SV=2	HUMAN	9	P84077
390	7.2	7.26	32.23	32.23	32.23	tr|C9JXB8|C9JXB8_HUMAN	60S ribosomal protein L24 OS=Homo sapiens OX=9606 GN=RPL24 PE=1 SV=1	HUMAN	5	C9JXB8
391	7.16	11.69	19.31	14.57	10.93	tr|G5E9S8|G5E9S8_HUMAN	Kinesin light chain 1 OS=Homo sapiens OX=9606 GN=KLC1 PE=1 SV=1	HUMAN	7	G5E9S8
392	7.15	7.19	9.746	9.746	9.746	sp|Q2VIR3|IF2GL_HUMAN	Putative eukaryotic translation initiation factor 2 subunit 3-like protein OS=Homo sapiens OX=9606 GN=EIF2S3L PE=5 SV=2	HUMAN	4	Q2VIR3
393	7.14	7.23	6.612	5.888	3.616	sp|P49588|SYAC_HUMAN	Alanine--tRNA ligase, cytoplasmic OS=Homo sapiens OX=9606 GN=AARS PE=1 SV=2	HUMAN	3	P49588
394	7.13	7.19	18.41	18.41	7.418	sp|Q9BWF3|RBM4_HUMAN	RNA-binding protein 4 OS=Homo sapiens OX=9606 GN=RBM4 PE=1 SV=1	HUMAN	3	Q9BWF3
395	7.11	7.15	28.14	23.19	17.49	tr|C9J9K3|C9J9K3_HUMAN	40S ribosomal protein SA (Fragment) OS=Homo sapiens OX=9606 GN=RPSA PE=1 SV=8	HUMAN	4	C9J9K3
396	7.09	7.13	8.539	8.539	7.021	tr|H3BPE7|H3BPE7_HUMAN	RNA-binding protein FUS OS=Homo sapiens OX=9606 GN=FUS PE=1 SV=1	HUMAN	4	H3BPE7
397	7.07	9.23	19.01	15.7	15.7	tr|A0A087WUK2|A0A087WUK2_HUMAN	Heterogeneous nuclear ribonucleoprotein D-like, isoform CRA_b OS=Homo sapiens OX=9606 GN=HNRNPDL PE=1 SV=1	HUMAN	5	A0A087WUK2
398	7.05	7.17	12.34	12.34	7.551	sp|Q99832|TCPH_HUMAN	T-complex protein 1 subunit eta OS=Homo sapiens OX=9606 GN=CCT7 PE=1 SV=2	HUMAN	3	Q99832
399	7.01	7.06	4.489	3.305	1.727	sp|O14578|CTRO_HUMAN	Citron Rho-interacting kinase OS=Homo sapiens OX=9606 GN=CIT PE=1 SV=2	HUMAN	3	O14578
400	7	14.28	18.21	17.24	13.66	tr|B1ANR0|B1ANR0_HUMAN	Polyadenylate-binding protein OS=Homo sapiens OX=9606 GN=PABPC4 PE=1 SV=1	HUMAN	8	B1ANR0
401	6.95	10.39	33.55	33.55	21.59	tr|H3BRU6|H3BRU6_HUMAN	Poly(rC)-binding protein 2 (Fragment) OS=Homo sapiens OX=9606 GN=PCBP2 PE=1 SV=1	HUMAN	5	H3BRU6
402	6.88	6.94	5.552	3.678	2.984	sp|Q96T23|RSF1_HUMAN	Remodeling and spacing factor 1 OS=Homo sapiens OX=9606 GN=RSF1 PE=1 SV=2	HUMAN	4	Q96T23
403	6.88	6.92	11.99	7.171	5.085	sp|Q08J23|NSUN2_HUMAN	tRNA (cytosine(34)-C(5))-methyltransferase OS=Homo sapiens OX=9606 GN=NSUN2 PE=1 SV=2	HUMAN	3	Q08J23
404	6.86	6.94	12.38	11.43	5.357	sp|P34932|HSP74_HUMAN	Heat shock 70 kDa protein 4 OS=Homo sapiens OX=9606 GN=HSPA4 PE=1 SV=4	HUMAN	3	P34932
405	6.85	6.88	15.37	12.9	10.82	tr|A6NLN1|A6NLN1_HUMAN	Polypyrimidine tract binding protein 1, isoform CRA_b OS=Homo sapiens OX=9606 GN=PTBP1 PE=1 SV=4	HUMAN	4	A6NLN1
406	6.82	6.87	28.29	28.29	28.29	sp|P15531|NDKA_HUMAN	Nucleoside diphosphate kinase A OS=Homo sapiens OX=9606 GN=NME1 PE=1 SV=1	HUMAN	4	P15531
407	6.81	6.83	18.21	18.21	18.21	sp|P67809|YBOX1_HUMAN	Nuclease-sensitive element-binding protein 1 OS=Homo sapiens OX=9606 GN=YBX1 PE=1 SV=3	HUMAN	4	P67809
408	6.8	6.92	14.76	13.19	8.071	sp|P07237|PDIA1_HUMAN	Protein disulfide-isomerase OS=Homo sapiens OX=9606 GN=P4HB PE=1 SV=3	HUMAN	4	P07237
409	6.79	6.82	7.664	6.022	3.741	sp|Q9NX05|F120C_HUMAN	Constitutive coactivator of PPAR-gamma-like protein 2 OS=Homo sapiens OX=9606 GN=FAM120C PE=1 SV=3	HUMAN	3	Q9NX05
410	6.76	6.79	18.81	13.27	7.08	sp|P49411|EFTU_HUMAN	Elongation factor Tu, mitochondrial OS=Homo sapiens OX=9606 GN=TUFM PE=1 SV=2	HUMAN	3	P49411
411	6.73	6.92	9.036	7.38	3.539	sp|Q9BQG0|MBB1A_HUMAN	Myb-binding protein 1A OS=Homo sapiens OX=9606 GN=MYBBP1A PE=1 SV=2	HUMAN	4	Q9BQG0
412	6.72	6.8	17.83	16.14	10.62	sp|P23381|SYWC_HUMAN	Tryptophan--tRNA ligase, cytoplasmic OS=Homo sapiens OX=9606 GN=WARS PE=1 SV=2	HUMAN	3	P23381
413	6.7	11.07	25	21.61	14.62	tr|G8JLB6|G8JLB6_HUMAN	Heterogeneous nuclear ribonucleoprotein H OS=Homo sapiens OX=9606 GN=HNRNPH1 PE=1 SV=1	HUMAN	5	G8JLB6
414	6.7	6.75	18.18	15.67	12.85	tr|G5E9W7|G5E9W7_HUMAN	28S ribosomal protein S22, mitochondrial OS=Homo sapiens OX=9606 GN=MRPS22 PE=1 SV=1	HUMAN	4	G5E9W7
415	6.69	6.9	9.922	7.336	2.646	sp|P01024|CO3_HUMAN	Complement C3 OS=Homo sapiens OX=9606 GN=C3 PE=1 SV=2	HUMAN	3	P01024
416	6.69	6.76	8.217	4.848	2.958	sp|Q15393|SF3B3_HUMAN	Splicing factor 3B subunit 3 OS=Homo sapiens OX=9606 GN=SF3B3 PE=1 SV=4	HUMAN	3	Q15393
417	6.68	6.77	28.21	28.21	28.21	sp|P49207|RL34_HUMAN	60S ribosomal protein L34 OS=Homo sapiens OX=9606 GN=RPL34 PE=1 SV=3	HUMAN	4	P49207
418	6.66	7.92	54.25	50.33	39.22	sp|Q9BPX5|ARP5L_HUMAN	Actin-related protein 2/3 complex subunit 5-like protein OS=Homo sapiens OX=9606 GN=ARPC5L PE=1 SV=1	HUMAN	5	Q9BPX5
419	6.65	6.72	31.63	23.72	20.93	sp|P50914|RL14_HUMAN	60S ribosomal protein L14 OS=Homo sapiens OX=9606 GN=RPL14 PE=1 SV=4	HUMAN	5	P50914
420	6.63	6.65	27.89	24.74	21.05	sp|P41222|PTGDS_HUMAN	Prostaglandin-H2 D-isomerase OS=Homo sapiens OX=9606 GN=PTGDS PE=1 SV=1	HUMAN	4	P41222
421	6.61	6.73	5.931	2.55	1.94	sp|O43166|SI1L1_HUMAN	Signal-induced proliferation-associated 1-like protein 1 OS=Homo sapiens OX=9606 GN=SIPA1L1 PE=1 SV=4	HUMAN	3	O43166
422	6.61	6.63	24.77	24.77	21.03	sp|P30044|PRDX5_HUMAN	Peroxiredoxin-5, mitochondrial OS=Homo sapiens OX=9606 GN=PRDX5 PE=1 SV=4	HUMAN	3	P30044
423	6.6	6.64	15.38	15.38	15.38	sp|Q53GQ0|DHB12_HUMAN	Very-long-chain 3-oxoacyl-CoA reductase OS=Homo sapiens OX=9606 GN=HSD17B12 PE=1 SV=2	HUMAN	4	Q53GQ0
424	6.55	6.6	22.94	22.94	19.27	sp|Q15907|RB11B_HUMAN	Ras-related protein Rab-11B OS=Homo sapiens OX=9606 GN=RAB11B PE=1 SV=4	HUMAN	4	Q15907
425	6.55	6.58	4.56	3.503	1.917	tr|E9PGM1|E9PGM1_HUMAN	Eukaryotic translation initiation factor 4 gamma 1 OS=Homo sapiens OX=9606 GN=EIF4G1 PE=1 SV=1	HUMAN	3	E9PGM1
426	6.52	6.57	14.84	14.84	14.84	sp|P21796|VDAC1_HUMAN	Voltage-dependent anion-selective channel protein 1 OS=Homo sapiens OX=9606 GN=VDAC1 PE=1 SV=2	HUMAN	4	P21796
427	6.51	6.53	7.084	7.084	5.45	sp|P02765|FETUA_HUMAN	Alpha-2-HS-glycoprotein OS=Homo sapiens OX=9606 GN=AHSG PE=1 SV=1	HUMAN	3	P02765
428	6.49	6.51	6.292	5.052	3.241	sp|Q02413|DSG1_HUMAN	Desmoglein-1 OS=Homo sapiens OX=9606 GN=DSG1 PE=1 SV=2	HUMAN	3	Q02413
429	6.47	6.49	15.22	15.22	9.711	sp|P12277|KCRB_HUMAN	Creatine kinase B-type OS=Homo sapiens OX=9606 GN=CKB PE=1 SV=1	HUMAN	3	P12277
430	6.46	6.57	11.85	7.357	6.403	sp|P33992|MCM5_HUMAN	DNA replication licensing factor MCM5 OS=Homo sapiens OX=9606 GN=MCM5 PE=1 SV=5	HUMAN	4	P33992
431	6.42	56.99	49.82	49.82	45.92	sp|P04259|K2C6B_HUMAN	Keratin, type II cytoskeletal 6B OS=Homo sapiens OX=9606 GN=KRT6B PE=1 SV=5	HUMAN	35	P04259
432	6.4	6.59	14.51	12.97	7.338	tr|E7EQR4|E7EQR4_HUMAN	Ezrin OS=Homo sapiens OX=9606 GN=EZR PE=1 SV=3	HUMAN	4	E7EQR4
433	6.38	6.47	13.16	13.16	10.53	sp|P61962|DCAF7_HUMAN	DDB1- and CUL4-associated factor 7 OS=Homo sapiens OX=9606 GN=DCAF7 PE=1 SV=1	HUMAN	3	P61962
434	6.35	8.45	21.55	16.02	12.71	sp|Q04826|1B40_HUMAN	HLA class I histocompatibility antigen, B-40 alpha chain OS=Homo sapiens OX=9606 GN=HLA-B PE=1 SV=1	HUMAN	4	Q04826
435	6.34	12.95	22.42	19.73	15.7	sp|Q9BUF5|TBB6_HUMAN	Tubulin beta-6 chain OS=Homo sapiens OX=9606 GN=TUBB6 PE=1 SV=1	HUMAN	7	Q9BUF5
436	6.34	6.44	14.09	8.333	8.333	sp|Q9UMS4|PRP19_HUMAN	Pre-mRNA-processing factor 19 OS=Homo sapiens OX=9606 GN=PRPF19 PE=1 SV=1	HUMAN	4	Q9UMS4
437	6.33	6.34	47.25	47.25	36.26	tr|E9PJD9|E9PJD9_HUMAN	60S ribosomal protein L27a OS=Homo sapiens OX=9606 GN=RPL27A PE=1 SV=1	HUMAN	3	E9PJD9
438	6.31	6.44	40.49	34.63	22.44	sp|P04792|HSPB1_HUMAN	Heat shock protein beta-1 OS=Homo sapiens OX=9606 GN=HSPB1 PE=1 SV=2	HUMAN	4	P04792
439	6.26	6.3	35.59	30.51	24.58	sp|P62316|SMD2_HUMAN	Small nuclear ribonucleoprotein Sm D2 OS=Homo sapiens OX=9606 GN=SNRPD2 PE=1 SV=1	HUMAN	4	P62316
440	6.25	6.33	24.06	24.06	24.06	sp|P30086|PEBP1_HUMAN	Phosphatidylethanolamine-binding protein 1 OS=Homo sapiens OX=9606 GN=PEBP1 PE=1 SV=3	HUMAN	4	P30086
441	6.25	6.31	26.05	22.99	18.01	sp|P12004|PCNA_HUMAN	Proliferating cell nuclear antigen OS=Homo sapiens OX=9606 GN=PCNA PE=1 SV=1	HUMAN	3	P12004
442	6.24	6.25	8.108	5.811	4.865	sp|Q9UER7|DAXX_HUMAN	Death domain-associated protein 6 OS=Homo sapiens OX=9606 GN=DAXX PE=1 SV=2	HUMAN	3	Q9UER7
443	6.22	6.28	19.53	19.53	19.53	sp|Q9NP55|BPIA1_HUMAN	BPI fold-containing family A member 1 OS=Homo sapiens OX=9606 GN=BPIFA1 PE=1 SV=1	HUMAN	4	Q9NP55
444	6.21	12.59	16.12	16.12	13.07	sp|Q7Z3Y8|K1C27_HUMAN	Keratin, type I cytoskeletal 27 OS=Homo sapiens OX=9606 GN=KRT27 PE=1 SV=2	HUMAN	12	Q7Z3Y8
445	6.21	6.29	16.84	13.9	9.893	tr|C9JC03|C9JC03_HUMAN	EH domain-containing protein 1 (Fragment) OS=Homo sapiens OX=9606 GN=EHD1 PE=1 SV=1	HUMAN	3	C9JC03
446	6.19	6.3	11.5	11.5	9.5	sp|Q9BTV4|TMM43_HUMAN	Transmembrane protein 43 OS=Homo sapiens OX=9606 GN=TMEM43 PE=1 SV=1	HUMAN	4	Q9BTV4
447	6.19	6.2	14.88	11.4	9.535	sp|P00505|AATM_HUMAN	Aspartate aminotransferase, mitochondrial OS=Homo sapiens OX=9606 GN=GOT2 PE=1 SV=3	HUMAN	3	P00505
448	6.18	6.29	21.79	19.07	16.34	sp|P62917|RL8_HUMAN	60S ribosomal protein L8 OS=Homo sapiens OX=9606 GN=RPL8 PE=1 SV=2	HUMAN	4	P62917
449	6.16	6.26	13.83	13.83	13.83	sp|P53007|TXTP_HUMAN	Tricarboxylate transport protein, mitochondrial OS=Homo sapiens OX=9606 GN=SLC25A1 PE=1 SV=2	HUMAN	4	P53007
450	6.12	6.23	7.663	5.653	3.894	sp|Q96QK1|VPS35_HUMAN	Vacuolar protein sorting-associated protein 35 OS=Homo sapiens OX=9606 GN=VPS35 PE=1 SV=2	HUMAN	3	Q96QK1
451	6.11	6.12	31.43	31.43	31.43	sp|P10599|THIO_HUMAN	Thioredoxin OS=Homo sapiens OX=9606 GN=TXN PE=1 SV=3	HUMAN	3	P10599
452	6.09	6.1	7.091	3.337	3.337	sp|P36776|LONM_HUMAN	Lon protease homolog, mitochondrial OS=Homo sapiens OX=9606 GN=LONP1 PE=1 SV=2	HUMAN	3	P36776
453	6.09	6.1	30.14	30.14	26.03	sp|P12273|PIP_HUMAN	Prolactin-inducible protein OS=Homo sapiens OX=9606 GN=PIP PE=1 SV=1	HUMAN	3	P12273
454	6.08	6.21	9.664	8.263	5.602	sp|P07384|CAN1_HUMAN	Calpain-1 catalytic subunit OS=Homo sapiens OX=9606 GN=CAPN1 PE=1 SV=1	HUMAN	4	P07384
455	6.07	6.99	20.98	18.69	18.36	sp|Q13151|ROA0_HUMAN	Heterogeneous nuclear ribonucleoprotein A0 OS=Homo sapiens OX=9606 GN=HNRNPA0 PE=1 SV=1	HUMAN	4	Q13151
456	6.06	6.07	9.938	6.832	6.832	tr|A0A087X279|A0A087X279_HUMAN	Interferon-induced protein with tetratricopeptide repeats 2 OS=Homo sapiens OX=9606 GN=IFIT2 PE=1 SV=1	HUMAN	3	A0A087X279
457	6.05	6.05	47.37	41.05	41.05	tr|K7ERI7|K7ERI7_HUMAN	60S ribosomal protein L22 OS=Homo sapiens OX=9606 GN=RPL22 PE=1 SV=1	HUMAN	3	K7ERI7
458	6.05	6.05	34.29	28.57	28.57	sp|Q9Y3U8|RL36_HUMAN	60S ribosomal protein L36 OS=Homo sapiens OX=9606 GN=RPL36 PE=1 SV=3	HUMAN	5	Q9Y3U8
459	6.04	26.35	31.25	29	27.25	sp|P08727|K1C19_HUMAN	Keratin, type I cytoskeletal 19 OS=Homo sapiens OX=9606 GN=KRT19 PE=1 SV=4	HUMAN	17	P08727
460	6.01	6.23	34.55	27.27	23.03	sp|P46783|RS10_HUMAN	40S ribosomal protein S10 OS=Homo sapiens OX=9606 GN=RPS10 PE=1 SV=1	HUMAN	3	P46783
461	6.01	6.08	16.16	16.16	11.98	sp|P11177|ODPB_HUMAN	Pyruvate dehydrogenase E1 component subunit beta, mitochondrial OS=Homo sapiens OX=9606 GN=PDHB PE=1 SV=3	HUMAN	3	P11177
462	6	8.02	6.365	4.918	4.147	sp|Q5JWF2|GNAS1_HUMAN	Guanine nucleotide-binding protein G(s) subunit alpha isoforms XLas OS=Homo sapiens OX=9606 GN=GNAS PE=1 SV=2	HUMAN	4	Q5JWF2
463	6	8	13.83	13.83	13.83	sp|Q13595|TRA2A_HUMAN	Transformer-2 protein homolog alpha OS=Homo sapiens OX=9606 GN=TRA2A PE=1 SV=1	HUMAN	5	Q13595
464	6	6	21.13	21.13	21.13	tr|H0Y8D1|H0Y8D1_HUMAN	Trypsin-1 (Fragment) OS=Homo sapiens OX=9606 GN=PRSS1 PE=1 SV=1	HUMAN	9	H0Y8D1
465	6	6	29.01	29.01	29.01	tr|E7ETK0|E7ETK0_HUMAN	40S ribosomal protein S24 OS=Homo sapiens OX=9606 GN=RPS24 PE=1 SV=1	HUMAN	4	E7ETK0
466	6	6	28	28	28	tr|A0A2R8Y811|A0A2R8Y811_HUMAN	40S ribosomal protein S14 (Fragment) OS=Homo sapiens OX=9606 GN=RPS14 PE=4 SV=1	HUMAN	3	A0A2R8Y811
467	6	6	26.36	26.36	26.36	sp|P81605|DCD_HUMAN	Dermcidin OS=Homo sapiens OX=9606 GN=DCD PE=1 SV=2	HUMAN	3	P81605
468	6	6	14.16	14.16	14.16	sp|P16401|H15_HUMAN	Histone H1.5 OS=Homo sapiens OX=9606 GN=HIST1H1B PE=1 SV=3	HUMAN	3	P16401
469	6	6	48.6	48.6	48.6	sp|P01834|IGKC_HUMAN	Immunoglobulin kappa constant OS=Homo sapiens OX=9606 GN=IGKC PE=1 SV=2	HUMAN	3	P01834
470	5.93	6.05	10.69	10.69	7.129	sp|P30101|PDIA3_HUMAN	Protein disulfide-isomerase A3 OS=Homo sapiens OX=9606 GN=PDIA3 PE=1 SV=4	HUMAN	3	P30101
471	5.92	11.81	30.65	27.02	24.19	sp|P31947|1433S_HUMAN	14-3-3 protein sigma OS=Homo sapiens OX=9606 GN=SFN PE=1 SV=1	HUMAN	9	P31947
472	5.89	6.05	6.204	6.204	6.204	tr|A0A1C7CYX9|A0A1C7CYX9_HUMAN	Dihydropyrimidinase-related protein 2 OS=Homo sapiens OX=9606 GN=DPYSL2 PE=1 SV=1	HUMAN	5	A0A1C7CYX9
473	5.89	5.96	3.579	3.579	3.579	sp|Q86YZ3|HORN_HUMAN	Hornerin OS=Homo sapiens OX=9606 GN=HRNR PE=1 SV=2	HUMAN	3	Q86YZ3
474	5.88	5.99	32.47	28.35	16.49	sp|P62081|RS7_HUMAN	40S ribosomal protein S7 OS=Homo sapiens OX=9606 GN=RPS7 PE=1 SV=1	HUMAN	3	P62081
475	5.87	5.94	31.76	27.7	27.7	sp|Q04837|SSBP_HUMAN	Single-stranded DNA-binding protein, mitochondrial OS=Homo sapiens OX=9606 GN=SSBP1 PE=1 SV=1	HUMAN	3	Q04837
476	5.86	6.03	11.42	6.403	3.629	tr|A0A087X054|A0A087X054_HUMAN	Hypoxia up-regulated protein 1 OS=Homo sapiens OX=9606 GN=HYOU1 PE=1 SV=1	HUMAN	3	A0A087X054
477	5.86	5.97	11.93	8.859	8.859	tr|A0A2R8Y4Z8|A0A2R8Y4Z8_HUMAN	Coiled-coil domain-containing protein 9 OS=Homo sapiens OX=9606 GN=CCDC9 PE=4 SV=1	HUMAN	4	A0A2R8Y4Z8
478	5.85	5.94	30.07	28.76	24.18	tr|F8W727|F8W727_HUMAN	60S ribosomal protein L32 OS=Homo sapiens OX=9606 GN=RPL32 PE=1 SV=1	HUMAN	5	F8W727
479	5.83	6.06	11.01	7.907	6.202	sp|P13667|PDIA4_HUMAN	Protein disulfide-isomerase A4 OS=Homo sapiens OX=9606 GN=PDIA4 PE=1 SV=2	HUMAN	4	P13667
480	5.81	5.92	2.246	1.407	0.9472	sp|O15230|LAMA5_HUMAN	Laminin subunit alpha-5 OS=Homo sapiens OX=9606 GN=LAMA5 PE=1 SV=8	HUMAN	3	O15230
481	5.81	5.89	17.72	12.62	9.223	tr|H3BRG4|H3BRG4_HUMAN	Cytochrome b-c1 complex subunit 2, mitochondrial OS=Homo sapiens OX=9606 GN=UQCRC2 PE=1 SV=1	HUMAN	3	H3BRG4
482	5.79	5.95	4.536	4.536	3.057	tr|J3KPH8|J3KPH8_HUMAN	Histone deacetylase OS=Homo sapiens OX=9606 GN=HDAC7 PE=1 SV=1	HUMAN	3	J3KPH8
483	5.77	29.33	48.09	42.47	38.43	sp|P68371|TBB4B_HUMAN	Tubulin beta-4B chain OS=Homo sapiens OX=9606 GN=TUBB4B PE=1 SV=1	HUMAN	18	P68371
484	5.77	5.96	25.08	25.08	22.48	tr|K7ENG2|K7ENG2_HUMAN	U2 snRNP auxiliary factor large subunit OS=Homo sapiens OX=9606 GN=U2AF2 PE=1 SV=1	HUMAN	4	K7ENG2
485	5.77	5.85	14.4	9.948	8.115	sp|Q9NXS2|QPCTL_HUMAN	Glutaminyl-peptide cyclotransferase-like protein OS=Homo sapiens OX=9606 GN=QPCTL PE=1 SV=2	HUMAN	3	Q9NXS2
486	5.76	19.5	18.58	16.8	14.21	sp|P07900|HS90A_HUMAN	Heat shock protein HSP 90-alpha OS=Homo sapiens OX=9606 GN=HSP90AA1 PE=1 SV=5	HUMAN	11	P07900
487	5.76	6	5.421	4.703	2.221	sp|O94916|NFAT5_HUMAN	Nuclear factor of activated T-cells 5 OS=Homo sapiens OX=9606 GN=NFAT5 PE=1 SV=1	HUMAN	3	O94916
488	5.72	5.83	13.95	12.53	9.22	sp|P01011|AACT_HUMAN	Alpha-1-antichymotrypsin OS=Homo sapiens OX=9606 GN=SERPINA3 PE=1 SV=2	HUMAN	3	P01011
489	5.72	5.79	7.19	4.052	4.052	tr|B7Z6D5|B7Z6D5_HUMAN	cDNA FLJ61659, highly similar to Probable ATP-dependent RNA helicase DDX27 (EC 3.6.1.-) OS=Homo sapiens OX=9606 GN=DDX27 PE=1 SV=1	HUMAN	3	B7Z6D5
490	5.7	10.3	36.5	36.5	26	sp|P61026|RAB10_HUMAN	Ras-related protein Rab-10 OS=Homo sapiens OX=9606 GN=RAB10 PE=1 SV=1	HUMAN	5	P61026
491	5.68	5.75	25.71	18.1	18.1	tr|B9A041|B9A041_HUMAN	Malate dehydrogenase, cytoplasmic OS=Homo sapiens OX=9606 GN=MDH1 PE=1 SV=1	HUMAN	3	B9A041
492	5.68	5.75	27.27	27.27	23.23	sp|Q9NR31|SAR1A_HUMAN	GTP-binding protein SAR1a OS=Homo sapiens OX=9606 GN=SAR1A PE=1 SV=1	HUMAN	4	Q9NR31
493	5.66	5.93	11.13	9.057	5.849	tr|M0QXS5|M0QXS5_HUMAN	Heterogeneous nuclear ribonucleoprotein L (Fragment) OS=Homo sapiens OX=9606 GN=HNRNPL PE=1 SV=1	HUMAN	3	M0QXS5
494	5.63	5.86	11.34	9.267	3.043	sp|P26639|SYTC_HUMAN	Threonine--tRNA ligase, cytoplasmic OS=Homo sapiens OX=9606 GN=TARS PE=1 SV=3	HUMAN	2	P26639
495	5.63	5.75	30.63	27.5	23.13	sp|P46778|RL21_HUMAN	60S ribosomal protein L21 OS=Homo sapiens OX=9606 GN=RPL21 PE=1 SV=2	HUMAN	3	P46778
496	5.61	5.8	10.95	9.263	6.105	tr|H3BR35|H3BR35_HUMAN	Eukaryotic peptide chain release factor GTP-binding subunit ERF3A (Fragment) OS=Homo sapiens OX=9606 GN=GSPT1 PE=1 SV=1	HUMAN	3	H3BR35
497	5.6	5.7	17.19	17.19	17.19	sp|P30048|PRDX3_HUMAN	Thioredoxin-dependent peroxide reductase, mitochondrial OS=Homo sapiens OX=9606 GN=PRDX3 PE=1 SV=3	HUMAN	5	P30048
498	5.6	5.65	15.77	11.74	11.74	sp|P36542|ATPG_HUMAN	ATP synthase subunit gamma, mitochondrial OS=Homo sapiens OX=9606 GN=ATP5F1C PE=1 SV=1	HUMAN	4	P36542
499	5.59	5.71	31.13	31.13	19.21	sp|P62277|RS13_HUMAN	40S ribosomal protein S13 OS=Homo sapiens OX=9606 GN=RPS13 PE=1 SV=2	HUMAN	3	P62277
500	5.59	5.66	24.24	19.7	19.7	sp|P31431|SDC4_HUMAN	Syndecan-4 OS=Homo sapiens OX=9606 GN=SDC4 PE=1 SV=2	HUMAN	3	P31431
501	5.58	5.69	10.58	8.654	5.769	tr|E9PCA1|E9PCA1_HUMAN	T-complex protein 1 subunit epsilon OS=Homo sapiens OX=9606 GN=CCT5 PE=1 SV=1	HUMAN	3	E9PCA1
502	5.56	5.7	12.07	9.711	9.711	sp|O00622|CYR61_HUMAN	Protein CYR61 OS=Homo sapiens OX=9606 GN=CYR61 PE=1 SV=1	HUMAN	3	O00622
503	5.55	5.73	29.67	21.98	15.38	tr|M0R2Q4|M0R2Q4_HUMAN	rRNA 2'-O-methyltransferase fibrillarin (Fragment) OS=Homo sapiens OX=9606 GN=FBL PE=1 SV=1	HUMAN	3	M0R2Q4
504	5.5	14.68	13.91	10.52	7.565	tr|E9PCY5|E9PCY5_HUMAN	DNA topoisomerase 2 (Fragment) OS=Homo sapiens OX=9606 GN=TOP2B PE=1 SV=1	HUMAN	8	E9PCY5
505	5.48	5.62	11.99	10.46	7.908	sp|P51570|GALK1_HUMAN	Galactokinase OS=Homo sapiens OX=9606 GN=GALK1 PE=1 SV=1	HUMAN	3	P51570
506	5.47	5.59	37.8	37.8	25.98	sp|P53999|TCP4_HUMAN	Activated RNA polymerase II transcriptional coactivator p15 OS=Homo sapiens OX=9606 GN=SUB1 PE=1 SV=3	HUMAN	3	P53999
507	5.45	7.65	5.814	4.856	3.42	sp|P30414|NKTR_HUMAN	NK-tumor recognition protein OS=Homo sapiens OX=9606 GN=NKTR PE=1 SV=2	HUMAN	4	P30414
508	5.43	5.63	10.68	8.006	6.122	sp|O14744|ANM5_HUMAN	Protein arginine N-methyltransferase 5 OS=Homo sapiens OX=9606 GN=PRMT5 PE=1 SV=4	HUMAN	4	O14744
509	5.42	5.65	12.12	6.818	5	sp|P54136|SYRC_HUMAN	Arginine--tRNA ligase, cytoplasmic OS=Homo sapiens OX=9606 GN=RARS PE=1 SV=2	HUMAN	3	P54136
510	5.39	7.49	18.72	18.72	18.72	tr|C9JAB2|C9JAB2_HUMAN	Serine/arginine-rich-splicing factor 7 OS=Homo sapiens OX=9606 GN=SRSF7 PE=1 SV=1	HUMAN	4	C9JAB2
511	5.38	5.6	2.565	1.458	1.269	sp|Q15911|ZFHX3_HUMAN	Zinc finger homeobox protein 3 OS=Homo sapiens OX=9606 GN=ZFHX3 PE=1 SV=2	HUMAN	4	Q15911
512	5.35	5.57	11.34	7.171	4.302	tr|B7Z4B8|B7Z4B8_HUMAN	cDNA FLJ56481, highly similar to Heterogeneous nuclear ribonucleoprotein U-like protein 1 OS=Homo sapiens OX=9606 GN=HNRNPUL1 PE=1 SV=1	HUMAN	3	B7Z4B8
513	5.34	5.43	9.318	8.87	4.935	sp|Q8IVF2|AHNK2_HUMAN	Protein AHNAK2 OS=Homo sapiens OX=9606 GN=AHNAK2 PE=1 SV=2	HUMAN	3	Q8IVF2
514	5.34	5.42	57.39	57.39	50.43	sp|P05387|RLA2_HUMAN	60S acidic ribosomal protein P2 OS=Homo sapiens OX=9606 GN=RPLP2 PE=1 SV=1	HUMAN	3	P05387
515	5.33	5.58	11.32	7.095	7.095	sp|P27824|CALX_HUMAN	Calnexin OS=Homo sapiens OX=9606 GN=CANX PE=1 SV=2	HUMAN	4	P27824
516	5.32	5.54	11.77	9.921	2.778	sp|Q08AE8|SPIR1_HUMAN	Protein spire homolog 1 OS=Homo sapiens OX=9606 GN=SPIRE1 PE=1 SV=3	HUMAN	2	Q08AE8
517	5.3	5.4	26.1	17.65	14.34	sp|P35232|PHB_HUMAN	Prohibitin OS=Homo sapiens OX=9606 GN=PHB PE=1 SV=1	HUMAN	3	P35232
518	5.29	5.43	9.005	6.793	4.739	sp|P18887|XRCC1_HUMAN	DNA repair protein XRCC1 OS=Homo sapiens OX=9606 GN=XRCC1 PE=1 SV=2	HUMAN	3	P18887
519	5.28	5.56	20.27	17.23	12.5	tr|I3L1P8|I3L1P8_HUMAN	Mitochondrial 2-oxoglutarate/malate carrier protein (Fragment) OS=Homo sapiens OX=9606 GN=SLC25A11 PE=1 SV=1	HUMAN	5	I3L1P8
520	5.28	5.34	29.17	17.13	17.13	sp|P51148|RAB5C_HUMAN	Ras-related protein Rab-5C OS=Homo sapiens OX=9606 GN=RAB5C PE=1 SV=2	HUMAN	3	P51148
521	5.27	5.37	26.6	23.4	20.21	tr|Q5JR08|Q5JR08_HUMAN	Rho-related GTP-binding protein RhoC (Fragment) OS=Homo sapiens OX=9606 GN=RHOC PE=1 SV=8	HUMAN	4	Q5JR08
522	5.25	5.4	7.534	6.735	4.11	sp|Q14974|IMB1_HUMAN	Importin subunit beta-1 OS=Homo sapiens OX=9606 GN=KPNB1 PE=1 SV=2	HUMAN	3	Q14974
523	5.24	5.35	5.451	5.451	2.18	sp|P49916|DNLI3_HUMAN	DNA ligase 3 OS=Homo sapiens OX=9606 GN=LIG3 PE=1 SV=2	HUMAN	2	P49916
524	5.22	17.92	19.45	17.27	13.11	sp|Q15424|SAFB1_HUMAN	Scaffold attachment factor B1 OS=Homo sapiens OX=9606 GN=SAFB PE=1 SV=4	HUMAN	10	Q15424
525	5.22	5.33	7.978	6.776	2.732	tr|E9PLK3|E9PLK3_HUMAN	Aminopeptidase OS=Homo sapiens OX=9606 GN=NPEPPS PE=1 SV=1	HUMAN	2	E9PLK3
526	5.21	5.53	8.487	7.103	4.336	tr|A0A1W2PNX8|A0A1W2PNX8_HUMAN	Protein unc-45 homolog A OS=Homo sapiens OX=9606 GN=UNC45A PE=1 SV=1	HUMAN	4	A0A1W2PNX8
527	5.21	5.49	5.346	5.346	3.651	tr|H7C560|H7C560_HUMAN	Serine/threonine-protein kinase B-raf OS=Homo sapiens OX=9606 GN=BRAF PE=1 SV=2	HUMAN	3	H7C560
528	5.16	5.25	7.99	6.538	6.538	tr|E9PBS1|E9PBS1_HUMAN	Multifunctional protein ADE2 (Fragment) OS=Homo sapiens OX=9606 GN=PAICS PE=1 SV=1	HUMAN	3	E9PBS1
529	5.08	5.26	7.94	6.079	4.342	sp|P55072|TERA_HUMAN	Transitional endoplasmic reticulum ATPase OS=Homo sapiens OX=9606 GN=VCP PE=1 SV=4	HUMAN	3	P55072
530	5.07	5.14	6.41	5.128	5.128	sp|Q14145|KEAP1_HUMAN	Kelch-like ECH-associated protein 1 OS=Homo sapiens OX=9606 GN=KEAP1 PE=1 SV=2	HUMAN	3	Q14145
531	5.06	13.89	10.56	5.166	4.363	sp|Q9NQX4|MYO5C_HUMAN	Unconventional myosin-Vc OS=Homo sapiens OX=9606 GN=MYO5C PE=1 SV=2	HUMAN	7	Q9NQX4
532	5.05	5.37	11.71	8.264	5.234	tr|A0A087X0V5|A0A087X0V5_HUMAN	2'-5'-oligoadenylate synthase 2 OS=Homo sapiens OX=9606 GN=OAS2 PE=1 SV=1	HUMAN	4	A0A087X0V5
533	5.02	5.44	10.76	5.527	2.727	sp|Q86UP2|KTN1_HUMAN	Kinectin OS=Homo sapiens OX=9606 GN=KTN1 PE=1 SV=1	HUMAN	4	Q86UP2
534	5	5.27	8.915	8.915	5.201	sp|P51116|FXR2_HUMAN	Fragile X mental retardation syndrome-related protein 2 OS=Homo sapiens OX=9606 GN=FXR2 PE=1 SV=2	HUMAN	3	P51116
535	4.96	5.13	15.01	12.21	8.397	sp|Q02750|MP2K1_HUMAN	Dual specificity mitogen-activated protein kinase kinase 1 OS=Homo sapiens OX=9606 GN=MAP2K1 PE=1 SV=2	HUMAN	3	Q02750
536	4.95	5.07	5.779	5.025	5.025	sp|Q9H1B7|I2BPL_HUMAN	Interferon regulatory factor 2-binding protein-like OS=Homo sapiens OX=9606 GN=IRF2BPL PE=1 SV=1	HUMAN	3	Q9H1B7
537	4.94	5	20.83	16.35	16.35	tr|E9PH82|E9PH82_HUMAN	Protein FAM98A OS=Homo sapiens OX=9606 GN=FAM98A PE=1 SV=1	HUMAN	3	E9PH82
538	4.93	5.1	22.44	16.5	16.5	tr|H0YLU7|H0YLU7_HUMAN	Electron transfer flavoprotein subunit alpha, mitochondrial (Fragment) OS=Homo sapiens OX=9606 GN=ETFA PE=1 SV=1	HUMAN	4	H0YLU7
539	4.93	4.99	6.334	4.629	4.629	sp|Q14566|MCM6_HUMAN	DNA replication licensing factor MCM6 OS=Homo sapiens OX=9606 GN=MCM6 PE=1 SV=1	HUMAN	3	Q14566
540	4.91	5.3	8.273	5.028	2.352	sp|Q14683|SMC1A_HUMAN	Structural maintenance of chromosomes protein 1A OS=Homo sapiens OX=9606 GN=SMC1A PE=1 SV=2	HUMAN	3	Q14683
541	4.9	5.16	5.714	4.571	4.571	sp|P17655|CAN2_HUMAN	Calpain-2 catalytic subunit OS=Homo sapiens OX=9606 GN=CAPN2 PE=1 SV=6	HUMAN	4	P17655
542	4.89	4.96	9.724	7.455	5.186	tr|A0A0A0MSQ0|A0A0A0MSQ0_HUMAN	Plastin-3 OS=Homo sapiens OX=9606 GN=PLS3 PE=1 SV=1	HUMAN	3	A0A0A0MSQ0
543	4.87	5.07	7.423	4.425	1.499	tr|H0YNH8|H0YNH8_HUMAN	Uveal autoantigen with coiled-coil domains and ankyrin repeats OS=Homo sapiens OX=9606 GN=UACA PE=1 SV=1	HUMAN	2	H0YNH8
544	4.87	5	30.16	22.22	22.22	sp|Q99497|PARK7_HUMAN	Protein/nucleic acid deglycase DJ-1 OS=Homo sapiens OX=9606 GN=PARK7 PE=1 SV=2	HUMAN	3	Q99497
545	4.85	4.91	10.66	7.868	7.868	tr|E9PC15|E9PC15_HUMAN	Acylglycerol kinase, mitochondrial OS=Homo sapiens OX=9606 GN=AGK PE=1 SV=1	HUMAN	3	E9PC15
546	4.82	5.02	20.28	20.28	13.64	tr|H7BY58|H7BY58_HUMAN	Protein-L-isoaspartate O-methyltransferase OS=Homo sapiens OX=9606 GN=PCMT1 PE=1 SV=1	HUMAN	3	H7BY58
547	4.82	4.89	7.881	6.83	4.203	tr|G3V3A4|G3V3A4_HUMAN	SNW domain-containing protein 1 OS=Homo sapiens OX=9606 GN=SNW1 PE=1 SV=1	HUMAN	2	G3V3A4
548	4.81	5.01	6.793	5.122	3.563	sp|Q92973|TNPO1_HUMAN	Transportin-1 OS=Homo sapiens OX=9606 GN=TNPO1 PE=1 SV=2	HUMAN	3	Q92973
549	4.81	4.93	4.818	4.818	2.468	sp|P52630|STAT2_HUMAN	Signal transducer and activator of transcription 2 OS=Homo sapiens OX=9606 GN=STAT2 PE=1 SV=1	HUMAN	2	P52630
550	4.8	4.92	7.648	4.111	3.25	sp|O15294|OGT1_HUMAN	UDP-N-acetylglucosamine--peptide N-acetylglucosaminyltransferase 110 kDa subunit OS=Homo sapiens OX=9606 GN=OGT PE=1 SV=3	HUMAN	3	O15294
551	4.79	4.95	32.73	26.36	20	sp|P18077|RL35A_HUMAN	60S ribosomal protein L35a OS=Homo sapiens OX=9606 GN=RPL35A PE=1 SV=2	HUMAN	3	P18077
552	4.79	4.91	10.58	10.58	10.58	sp|Q15628|TRADD_HUMAN	Tumor necrosis factor receptor type 1-associated DEATH domain protein OS=Homo sapiens OX=9606 GN=TRADD PE=1 SV=2	HUMAN	3	Q15628
553	4.77	10.58	40.38	40.38	30.77	sp|P14649|MYL6B_HUMAN	Myosin light chain 6B OS=Homo sapiens OX=9606 GN=MYL6B PE=1 SV=1	HUMAN	9	P14649
554	4.75	4.91	22.58	19.76	14.11	sp|O14818|PSA7_HUMAN	Proteasome subunit alpha type-7 OS=Homo sapiens OX=9606 GN=PSMA7 PE=1 SV=1	HUMAN	3	O14818
555	4.75	4.8	19.69	17.1	13.47	tr|J3QR09|J3QR09_HUMAN	Ribosomal protein L19 OS=Homo sapiens OX=9606 GN=RPL19 PE=1 SV=1	HUMAN	3	J3QR09
556	4.74	4.87	11.78	6.612	6.612	sp|Q8TDL5|BPIB1_HUMAN	BPI fold-containing family B member 1 OS=Homo sapiens OX=9606 GN=BPIFB1 PE=1 SV=1	HUMAN	3	Q8TDL5
557	4.71	4.86	7.709	4.358	3.575	sp|Q13435|SF3B2_HUMAN	Splicing factor 3B subunit 2 OS=Homo sapiens OX=9606 GN=SF3B2 PE=1 SV=2	HUMAN	3	Q13435
558	4.7	4.77	3.58	1.595	0.856	sp|Q93008|USP9X_HUMAN	Probable ubiquitin carboxyl-terminal hydrolase FAF-X OS=Homo sapiens OX=9606 GN=USP9X PE=1 SV=3	HUMAN	2	Q93008
559	4.7	4.76	7.015	5.227	5.227	sp|P43304|GPDM_HUMAN	Glycerol-3-phosphate dehydrogenase, mitochondrial OS=Homo sapiens OX=9606 GN=GPD2 PE=1 SV=3	HUMAN	3	P43304
560	4.69	5.49	14.53	11.73	4.533	tr|E9PQN2|E9PQN2_HUMAN	Bcl-2-associated transcription factor 1 OS=Homo sapiens OX=9606 GN=BCLAF1 PE=1 SV=1	HUMAN	3	E9PQN2
561	4.68	5.34	22.13	19.76	17.39	sp|Q9Y696|CLIC4_HUMAN	Chloride intracellular channel protein 4 OS=Homo sapiens OX=9606 GN=CLIC4 PE=1 SV=4	HUMAN	4	Q9Y696
562	4.67	10.86	15.48	12.01	10.43	sp|O43390|HNRPR_HUMAN	Heterogeneous nuclear ribonucleoprotein R OS=Homo sapiens OX=9606 GN=HNRNPR PE=1 SV=1	HUMAN	6	O43390
563	4.66	4.81	31.34	17.97	9.677	sp|P62906|RL10A_HUMAN	60S ribosomal protein L10a OS=Homo sapiens OX=9606 GN=RPL10A PE=1 SV=2	HUMAN	3	P62906
564	4.61	4.83	31.98	31.98	16.28	tr|X6RAL5|X6RAL5_HUMAN	Histone deacetylase complex subunit SAP18 OS=Homo sapiens OX=9606 GN=SAP18 PE=1 SV=1	HUMAN	4	X6RAL5
565	4.61	4.81	10.75	10.75	5.477	sp|Q16658|FSCN1_HUMAN	Fascin OS=Homo sapiens OX=9606 GN=FSCN1 PE=1 SV=3	HUMAN	3	Q16658
566	4.61	4.73	17.84	11.62	11.62	tr|F8WAR4|F8WAR4_HUMAN	MICOS complex subunit OS=Homo sapiens OX=9606 GN=CHCHD3 PE=1 SV=1	HUMAN	3	F8WAR4
567	4.59	4.77	15.83	13.33	6.944	sp|P28482|MK01_HUMAN	Mitogen-activated protein kinase 1 OS=Homo sapiens OX=9606 GN=MAPK1 PE=1 SV=3	HUMAN	2	P28482
568	4.59	4.76	23.13	17.59	7.166	sp|Q96AG4|LRC59_HUMAN	Leucine-rich repeat-containing protein 59 OS=Homo sapiens OX=9606 GN=LRRC59 PE=1 SV=1	HUMAN	2	Q96AG4
569	4.56	4.72	12.81	10	7.813	tr|Q5VVL7|Q5VVL7_HUMAN	Dihydrolipoamide acetyltransferase component of pyruvate dehydrogenase complex OS=Homo sapiens OX=9606 GN=DBT PE=1 SV=1	HUMAN	3	Q5VVL7
570	4.55	23.02	44.37	38.03	29.93	tr|A0A0S2Z4G6|A0A0S2Z4G6_HUMAN	Tropomyosin 1 (Alpha), isoform CRA_o (Fragment) OS=Homo sapiens OX=9606 GN=TPM1 PE=1 SV=1	HUMAN	15	A0A0S2Z4G6
571	4.53	14.63	34.01	31.58	27.53	sp|P61981|1433G_HUMAN	14-3-3 protein gamma OS=Homo sapiens OX=9606 GN=YWHAG PE=1 SV=2	HUMAN	13	P61981
572	4.51	4.94	12.84	10.75	8.955	sp|P06746|DPOLB_HUMAN	DNA polymerase beta OS=Homo sapiens OX=9606 GN=POLB PE=1 SV=3	HUMAN	3	P06746
573	4.48	4.75	18.94	18.94	12.88	sp|P40261|NNMT_HUMAN	Nicotinamide N-methyltransferase OS=Homo sapiens OX=9606 GN=NNMT PE=1 SV=1	HUMAN	3	P40261
574	4.46	4.52	38.1	38.1	38.1	sp|P42677|RS27_HUMAN	40S ribosomal protein S27 OS=Homo sapiens OX=9606 GN=RPS27 PE=1 SV=3	HUMAN	4	P42677
575	4.44	8.14	22.79	19.85	17.28	sp|Q13243|SRSF5_HUMAN	Serine/arginine-rich splicing factor 5 OS=Homo sapiens OX=9606 GN=SRSF5 PE=1 SV=1	HUMAN	4	Q13243
576	4.44	4.47	11.04	7.792	3.896	sp|P27694|RFA1_HUMAN	Replication protein A 70 kDa DNA-binding subunit OS=Homo sapiens OX=9606 GN=RPA1 PE=1 SV=2	HUMAN	2	P27694
577	4.44	4.46	14.22	14.22	10.29	sp|Q9BUH6|PAXX_HUMAN	Protein PAXX OS=Homo sapiens OX=9606 GN=PAXX PE=1 SV=2	HUMAN	2	Q9BUH6
578	4.43	4.76	10.35	7.313	2.794	sp|Q9UQE7|SMC3_HUMAN	Structural maintenance of chromosomes protein 3 OS=Homo sapiens OX=9606 GN=SMC3 PE=1 SV=2	HUMAN	3	Q9UQE7
579	4.42	4.51	23.99	13.18	9.459	sp|P53004|BIEA_HUMAN	Biliverdin reductase A OS=Homo sapiens OX=9606 GN=BLVRA PE=1 SV=2	HUMAN	2	P53004
580	4.42	4.45	4.93	4.073	3.001	tr|A0A087WWP4|A0A087WWP4_HUMAN	Putative RNA-binding protein 15 OS=Homo sapiens OX=9606 GN=RBM15 PE=1 SV=1	HUMAN	2	A0A087WWP4
581	4.39	4.41	4.145	4.145	3.109	sp|Q5T749|KPRP_HUMAN	Keratinocyte proline-rich protein OS=Homo sapiens OX=9606 GN=KPRP PE=1 SV=1	HUMAN	2	Q5T749
582	4.38	4.46	11.65	7.143	7.143	tr|A0A2C9F2M7|A0A2C9F2M7_HUMAN	D-3-phosphoglycerate dehydrogenase OS=Homo sapiens OX=9606 GN=PHGDH PE=1 SV=1	HUMAN	3	A0A2C9F2M7
583	4.38	4.4	23.29	18.72	14.61	sp|P49755|TMEDA_HUMAN	Transmembrane emp24 domain-containing protein 10 OS=Homo sapiens OX=9606 GN=TMED10 PE=1 SV=2	HUMAN	3	P49755
584	4.35	4.42	15.25	12.41	12.41	tr|A0A0A0MR02|A0A0A0MR02_HUMAN	Voltage-dependent anion-selective channel protein 2 (Fragment) OS=Homo sapiens OX=9606 GN=VDAC2 PE=1 SV=1	HUMAN	3	A0A0A0MR02
585	4.34	4.48	5.679	4.938	4.938	sp|O75152|ZC11A_HUMAN	Zinc finger CCCH domain-containing protein 11A OS=Homo sapiens OX=9606 GN=ZC3H11A PE=1 SV=3	HUMAN	3	O75152
586	4.34	4.47	1.583	0.581	0.3631	sp|Q8WXH0|SYNE2_HUMAN	Nesprin-2 OS=Homo sapiens OX=9606 GN=SYNE2 PE=1 SV=3	HUMAN	2	Q8WXH0
587	4.34	4.36	22.64	22.64	16.04	sp|Q969Q0|RL36L_HUMAN	60S ribosomal protein L36a-like OS=Homo sapiens OX=9606 GN=RPL36AL PE=1 SV=3	HUMAN	2	Q969Q0
588	4.32	4.38	39.29	39.29	30.95	tr|A0A0U1RR85|A0A0U1RR85_HUMAN	Receptor expression-enhancing protein (Fragment) OS=Homo sapiens OX=9606 GN=REEP3 PE=1 SV=1	HUMAN	3	A0A0U1RR85
589	4.3	4.41	13.63	9.121	3.736	sp|Q7KZF4|SND1_HUMAN	Staphylococcal nuclease domain-containing protein 1 OS=Homo sapiens OX=9606 GN=SND1 PE=1 SV=1	HUMAN	2	Q7KZF4
590	4.29	4.31	20.61	11.62	5.702	sp|Q9Y265|RUVB1_HUMAN	RuvB-like 1 OS=Homo sapiens OX=9606 GN=RUVBL1 PE=1 SV=1	HUMAN	2	Q9Y265
591	4.29	4.31	4.059	3.465	2.376	sp|P22102|PUR2_HUMAN	Trifunctional purine biosynthetic protein adenosine-3 OS=Homo sapiens OX=9606 GN=GART PE=1 SV=1	HUMAN	2	P22102
592	4.28	4.29	14.29	14.29	11.16	sp|Q9H444|CHM4B_HUMAN	Charged multivesicular body protein 4b OS=Homo sapiens OX=9606 GN=CHMP4B PE=1 SV=1	HUMAN	2	Q9H444
593	4.27	4.29	27.83	27.83	20.87	tr|H0YLA2|H0YLA2_HUMAN	Signal recognition particle 14 kDa protein OS=Homo sapiens OX=9606 GN=SRP14 PE=1 SV=1	HUMAN	2	H0YLA2
594	4.26	4.85	38.01	36.26	23.39	tr|J3QQT2|J3QQT2_HUMAN	60S ribosomal protein L17 (Fragment) OS=Homo sapiens OX=9606 GN=RPL17 PE=3 SV=1	HUMAN	3	J3QQT2
595	4.24	4.32	27.36	20.9	17.91	sp|P49721|PSB2_HUMAN	Proteasome subunit beta type-2 OS=Homo sapiens OX=9606 GN=PSMB2 PE=1 SV=1	HUMAN	3	P49721
596	4.18	4.19	12.93	10.41	5.678	sp|P02649|APOE_HUMAN	Apolipoprotein E OS=Homo sapiens OX=9606 GN=APOE PE=1 SV=1	HUMAN	2	P02649
597	4.16	4.21	14.71	14.71	11.27	sp|P62070|RRAS2_HUMAN	Ras-related protein R-Ras2 OS=Homo sapiens OX=9606 GN=RRAS2 PE=1 SV=1	HUMAN	2	P62070
598	4.15	4.16	4.699	3.191	2.482	sp|Q9Y2A7|NCKP1_HUMAN	Nck-associated protein 1 OS=Homo sapiens OX=9606 GN=NCKAP1 PE=1 SV=1	HUMAN	2	Q9Y2A7
599	4.13	18.56	39.39	38.79	35.45	sp|P62136|PP1A_HUMAN	Serine/threonine-protein phosphatase PP1-alpha catalytic subunit OS=Homo sapiens OX=9606 GN=PPP1CA PE=1 SV=1	HUMAN	11	P62136
600	4.13	4.23	9.299	8.298	2.432	sp|Q06210|GFPT1_HUMAN	Glutamine--fructose-6-phosphate aminotransferase [isomerizing] 1 OS=Homo sapiens OX=9606 GN=GFPT1 PE=1 SV=3	HUMAN	1	Q06210
601	4.13	4.2	31.55	21.39	12.3	tr|X6RJP6|X6RJP6_HUMAN	Transgelin-2 (Fragment) OS=Homo sapiens OX=9606 GN=TAGLN2 PE=1 SV=1	HUMAN	2	X6RJP6
602	4.12	4.2	8.799	2.609	1.82	sp|Q15058|KIF14_HUMAN	Kinesin-like protein KIF14 OS=Homo sapiens OX=9606 GN=KIF14 PE=1 SV=1	HUMAN	3	Q15058
603	4.11	4.2	25.26	17.01	11.86	tr|J3QRJ8|J3QRJ8_HUMAN	Very long-chain-specific acyl-CoA dehydrogenase, mitochondrial (Fragment) OS=Homo sapiens OX=9606 GN=ACADVL PE=1 SV=1	HUMAN	2	J3QRJ8
604	4.11	4.19	25.74	25.74	19.8	tr|F5H6I0|F5H6I0_HUMAN	Beta-2-microglobulin OS=Homo sapiens OX=9606 GN=B2M PE=1 SV=2	HUMAN	2	F5H6I0
605	4.1	4.11	25.93	13.33	13.33	sp|Q01469|FABP5_HUMAN	Fatty acid-binding protein 5 OS=Homo sapiens OX=9606 GN=FABP5 PE=1 SV=3	HUMAN	2	Q01469
606	4.1	4.11	15.15	10.77	10.77	sp|P46777|RL5_HUMAN	60S ribosomal protein L5 OS=Homo sapiens OX=9606 GN=RPL5 PE=1 SV=3	HUMAN	2	P46777
607	4.07	4.13	8.939	8.939	6.704	tr|G5EA06|G5EA06_HUMAN	28S ribosomal protein S27, mitochondrial OS=Homo sapiens OX=9606 GN=MRPS27 PE=1 SV=1	HUMAN	2	G5EA06
608	4.07	4.08	3.541	1.097	1.097	sp|A6NHR9|SMHD1_HUMAN	Structural maintenance of chromosomes flexible hinge domain-containing protein 1 OS=Homo sapiens OX=9606 GN=SMCHD1 PE=1 SV=2	HUMAN	2	A6NHR9
609	4.04	4.09	10.71	7.738	7.738	tr|H0Y4X3|H0Y4X3_HUMAN	RNA-binding protein 39 (Fragment) OS=Homo sapiens OX=9606 GN=RBM39 PE=1 SV=8	HUMAN	2	H0Y4X3
610	4.04	4.04	14.08	9.39	9.39	sp|P16403|H12_HUMAN	Histone H1.2 OS=Homo sapiens OX=9606 GN=HIST1H1C PE=1 SV=2	HUMAN	2	P16403
611	4.03	4.49	18.99	14.34	14.34	tr|C9JY26|C9JY26_HUMAN	Ras-related protein Rab-34, isoform NARR (Fragment) OS=Homo sapiens OX=9606 GN=RAB34 PE=1 SV=9	HUMAN	3	C9JY26
612	4.03	4.04	4.142	2.761	2.761	sp|Q01650|LAT1_HUMAN	Large neutral amino acids transporter small subunit 1 OS=Homo sapiens OX=9606 GN=SLC7A5 PE=1 SV=2	HUMAN	2	Q01650
613	4.03	4.03	10.24	7.53	7.53	tr|A0A2R8YD12|A0A2R8YD12_HUMAN	Serpin B6 OS=Homo sapiens OX=9606 GN=SERPINB6 PE=4 SV=1	HUMAN	2	A0A2R8YD12
614	4.02	6.34	15.7	10.89	10.89	tr|A0A286YEY4|A0A286YEY4_HUMAN	Immunoglobulin heavy constant gamma 2 (Fragment) OS=Homo sapiens OX=9606 GN=IGHG2 PE=1 SV=1	HUMAN	5	A0A286YEY4
615	4.02	4.08	22.76	22.76	22.76	tr|A0A0B4J220|A0A0B4J220_HUMAN	Chromosome 11 open reading frame 48, isoform CRA_c OS=Homo sapiens OX=9606 GN=C11orf98 PE=1 SV=1	HUMAN	3	A0A0B4J220
616	4.02	4.02	25.19	18.52	18.52	tr|K7ELT6|K7ELT6_HUMAN	Cold-inducible RNA-binding protein OS=Homo sapiens OX=9606 GN=CIRBP PE=1 SV=1	HUMAN	2	K7ELT6
617	4.01	4.02	11.22	6.41	6.41	sp|Q8NAV1|PR38A_HUMAN	Pre-mRNA-splicing factor 38A OS=Homo sapiens OX=9606 GN=PRPF38A PE=1 SV=1	HUMAN	2	Q8NAV1
618	4.01	4.02	14.95	11.34	11.34	sp|P07305|H10_HUMAN	Histone H1.0 OS=Homo sapiens OX=9606 GN=H1F0 PE=1 SV=3	HUMAN	2	P07305
619	4.01	4.01	9.069	6.618	6.618	sp|Q8NC51|PAIRB_HUMAN	Plasminogen activator inhibitor 1 RNA-binding protein OS=Homo sapiens OX=9606 GN=SERBP1 PE=1 SV=2	HUMAN	2	Q8NC51
620	4.01	4.01	7.122	5.341	5.341	sp|P48729|KC1A_HUMAN	Casein kinase I isoform alpha OS=Homo sapiens OX=9606 GN=CSNK1A1 PE=1 SV=2	HUMAN	2	P48729
621	4	61.45	42.22	35.33	32.34	tr|M0QY43|M0QY43_HUMAN	Myosin-14 (Fragment) OS=Homo sapiens OX=9606 GN=MYH14 PE=1 SV=8	HUMAN	42	M0QY43
622	4	7.6	7.667	7.667	4.667	sp|Q9NSB2|KRT84_HUMAN	Keratin, type II cuticular Hb4 OS=Homo sapiens OX=9606 GN=KRT84 PE=2 SV=2	HUMAN	4	Q9NSB2
623	4	6	8.186	8.186	8.186	sp|P48735|IDHP_HUMAN	Isocitrate dehydrogenase [NADP], mitochondrial OS=Homo sapiens OX=9606 GN=IDH2 PE=1 SV=2	HUMAN	3	P48735
624	4	4.86	4.42	3.831	3.831	sp|B0I1T2|MYO1G_HUMAN	Unconventional myosin-Ig OS=Homo sapiens OX=9606 GN=MYO1G PE=1 SV=2	HUMAN	3	B0I1T2
625	4	4.42	15.43	15.43	12	sp|P62330|ARF6_HUMAN	ADP-ribosylation factor 6 OS=Homo sapiens OX=9606 GN=ARF6 PE=1 SV=2	HUMAN	3	P62330
626	4	4.09	8.406	8.406	6.667	sp|P17676|CEBPB_HUMAN	CCAAT/enhancer-binding protein beta OS=Homo sapiens OX=9606 GN=CEBPB PE=1 SV=2	HUMAN	2	P17676
627	4	4.05	16.57	8.857	6.857	sp|P19784|CSK22_HUMAN	Casein kinase II subunit alpha' OS=Homo sapiens OX=9606 GN=CSNK2A2 PE=1 SV=1	HUMAN	2	P19784
628	4	4	11.69	8.468	8.468	tr|A2AE48|A2AE48_HUMAN	Tripartite motif-containing protein 26 (Fragment) OS=Homo sapiens OX=9606 GN=TRIM26 PE=1 SV=1	HUMAN	2	A2AE48
629	4	4	1.255	0.9619	0.9619	sp|Q5D862|FILA2_HUMAN	Filaggrin-2 OS=Homo sapiens OX=9606 GN=FLG2 PE=1 SV=1	HUMAN	2	Q5D862
630	4	4	8.529	6.471	6.471	sp|P62873|GBB1_HUMAN	Guanine nucleotide-binding protein G(I)/G(S)/G(T) subunit beta-1 OS=Homo sapiens OX=9606 GN=GNB1 PE=1 SV=3	HUMAN	2	P62873
631	4	4	9.132	9.132	9.132	tr|Q5HY57|Q5HY57_HUMAN	Emerin (Emery-Dreifuss muscular dystrophy), isoform CRA_b OS=Homo sapiens OX=9606 GN=EMD PE=1 SV=1	HUMAN	2	Q5HY57
632	4	4	5.652	5.652	5.652	tr|M0R0K9|M0R0K9_HUMAN	Transcription intermediary factor 1-beta (Fragment) OS=Homo sapiens OX=9606 GN=TRIM28 PE=1 SV=1	HUMAN	2	M0R0K9
633	4	4	19.61	19.61	19.61	tr|F5H6P7|F5H6P7_HUMAN	Protein mago nashi homolog 2 OS=Homo sapiens OX=9606 GN=MAGOHB PE=4 SV=1	HUMAN	2	F5H6P7
634	4	4	2.977	2.977	2.977	tr|E9PG73|E9PG73_HUMAN	Peptidyl-prolyl cis-trans isomerase G OS=Homo sapiens OX=9606 GN=PPIG PE=1 SV=1	HUMAN	2	E9PG73
635	4	4	16.85	16.85	16.85	tr|A0A0C4DGN4|A0A0C4DGN4_HUMAN	Zymogen granule protein 16 homolog B OS=Homo sapiens OX=9606 GN=ZG16B PE=1 SV=1	HUMAN	2	A0A0C4DGN4
636	4	4	7.895	7.895	7.895	tr|A0A0C4DFV9|A0A0C4DFV9_HUMAN	Protein SET OS=Homo sapiens OX=9606 GN=SET PE=1 SV=1	HUMAN	2	A0A0C4DFV9
637	4	4	1.088	1.088	1.088	tr|A0A087X208|A0A087X208_HUMAN	Agrin OS=Homo sapiens OX=9606 GN=AGRN PE=1 SV=1	HUMAN	2	A0A087X208
638	4	4	9.449	9.449	9.449	sp|Q9UGM3|DMBT1_HUMAN	Deleted in malignant brain tumors 1 protein OS=Homo sapiens OX=9606 GN=DMBT1 PE=1 SV=2	HUMAN	2	Q9UGM3
639	4	4	2.174	2.174	2.174	sp|Q9BSJ8|ESYT1_HUMAN	Extended synaptotagmin-1 OS=Homo sapiens OX=9606 GN=ESYT1 PE=1 SV=1	HUMAN	2	Q9BSJ8
640	4	4	4.977	4.977	4.977	sp|Q4G0N4|NAKD2_HUMAN	NAD kinase 2, mitochondrial OS=Homo sapiens OX=9606 GN=NADK2 PE=1 SV=2	HUMAN	2	Q4G0N4
641	4	4	6.687	6.687	6.687	sp|Q15417|CNN3_HUMAN	Calponin-3 OS=Homo sapiens OX=9606 GN=CNN3 PE=1 SV=1	HUMAN	2	Q15417
642	4	4	10.99	10.99	10.99	sp|Q07021|C1QBP_HUMAN	Complement component 1 Q subcomponent-binding protein, mitochondrial OS=Homo sapiens OX=9606 GN=C1QBP PE=1 SV=1	HUMAN	2	Q07021
643	4	4	12.33	12.33	12.33	sp|P80723|BASP1_HUMAN	Brain acid soluble protein 1 OS=Homo sapiens OX=9606 GN=BASP1 PE=1 SV=2	HUMAN	2	P80723
644	4	4	14.47	14.47	14.47	sp|P47914|RL29_HUMAN	60S ribosomal protein L29 OS=Homo sapiens OX=9606 GN=RPL29 PE=1 SV=2	HUMAN	2	P47914
645	4	4	11.61	11.61	11.61	sp|P18827|SDC1_HUMAN	Syndecan-1 OS=Homo sapiens OX=9606 GN=SDC1 PE=1 SV=3	HUMAN	2	P18827
646	3.98	4.1	28.71	28.71	10.89	tr|B4DLR8|B4DLR8_HUMAN	NAD(P)H dehydrogenase [quinone] 1 OS=Homo sapiens OX=9606 GN=NQO1 PE=1 SV=1	HUMAN	2	B4DLR8
647	3.97	4.05	12.35	8.642	6.173	sp|Q96P63|SPB12_HUMAN	Serpin B12 OS=Homo sapiens OX=9606 GN=SERPINB12 PE=1 SV=1	HUMAN	2	Q96P63
648	3.96	4.08	5.645	4.677	3.548	sp|O43663|PRC1_HUMAN	Protein regulator of cytokinesis 1 OS=Homo sapiens OX=9606 GN=PRC1 PE=1 SV=2	HUMAN	2	O43663
649	3.93	4.14	2.47	1.828	1.828	sp|Q15154|PCM1_HUMAN	Pericentriolar material 1 protein OS=Homo sapiens OX=9606 GN=PCM1 PE=1 SV=5	HUMAN	4	Q15154
650	3.92	4.08	6.621	6.621	3.735	tr|A0A2R8YCS7|A0A2R8YCS7_HUMAN	Deoxynucleoside triphosphate triphosphohydrolase SAMHD1 OS=Homo sapiens OX=9606 GN=SAMHD1 PE=4 SV=1	HUMAN	2	A0A2R8YCS7
651	3.92	3.96	20.87	20.87	20.87	sp|P62854|RS26_HUMAN	40S ribosomal protein S26 OS=Homo sapiens OX=9606 GN=RPS26 PE=1 SV=3	HUMAN	2	P62854
652	3.91	4.05	8.563	8.563	4.128	sp|Q03169|TNAP2_HUMAN	Tumor necrosis factor alpha-induced protein 2 OS=Homo sapiens OX=9606 GN=TNFAIP2 PE=2 SV=2	HUMAN	2	Q03169
653	3.9	3.98	29.8	17.68	17.68	tr|K7EIN2|K7EIN2_HUMAN	Tudor-interacting repair regulator protein (Fragment) OS=Homo sapiens OX=9606 GN=NUDT16L1 PE=1 SV=1	HUMAN	3	K7EIN2
654	3.89	3.95	16.39	16.39	13.11	sp|Q13185|CBX3_HUMAN	Chromobox protein homolog 3 OS=Homo sapiens OX=9606 GN=CBX3 PE=1 SV=4	HUMAN	2	Q13185
655	3.87	4.08	6.997	6.997	0.8857	sp|Q92900|RENT1_HUMAN	Regulator of nonsense transcripts 1 OS=Homo sapiens OX=9606 GN=UPF1 PE=1 SV=2	HUMAN	1	Q92900
656	3.83	3.86	17.93	11.96	11.96	sp|P36404|ARL2_HUMAN	ADP-ribosylation factor-like protein 2 OS=Homo sapiens OX=9606 GN=ARL2 PE=1 SV=4	HUMAN	2	P36404
657	3.8	3.87	6.431	4.414	3.405	sp|Q15459|SF3A1_HUMAN	Splicing factor 3A subunit 1 OS=Homo sapiens OX=9606 GN=SF3A1 PE=1 SV=1	HUMAN	2	Q15459
658	3.8	3.83	14.84	8.203	8.203	tr|K7EPF6|K7EPF6_HUMAN	6-phosphogluconate dehydrogenase, decarboxylating (Fragment) OS=Homo sapiens OX=9606 GN=PGD PE=1 SV=1	HUMAN	2	K7EPF6
659	3.78	5.95	5.686	3.881	3.069	sp|Q12965|MYO1E_HUMAN	Unconventional myosin-Ie OS=Homo sapiens OX=9606 GN=MYO1E PE=1 SV=2	HUMAN	3	Q12965
660	3.78	3.9	4.72	3.293	3.293	tr|H0YN14|H0YN14_HUMAN	Importin-4 OS=Homo sapiens OX=9606 GN=IPO4 PE=1 SV=1	HUMAN	3	H0YN14
661	3.78	3.85	15.02	15.02	9.898	tr|E9PIE3|E9PIE3_HUMAN	Caveolae-associated protein 3 OS=Homo sapiens OX=9606 GN=CAVIN3 PE=1 SV=1	HUMAN	3	E9PIE3
662	3.77	3.82	2.713	1.274	1.274	sp|Q9BY89|K1671_HUMAN	Uncharacterized protein KIAA1671 OS=Homo sapiens OX=9606 GN=KIAA1671 PE=1 SV=2	HUMAN	2	Q9BY89
663	3.76	3.9	20.39	18.04	14.9	sp|P09661|RU2A_HUMAN	U2 small nuclear ribonucleoprotein A' OS=Homo sapiens OX=9606 GN=SNRPA1 PE=1 SV=2	HUMAN	3	P09661
664	3.76	3.85	18.7	15.45	9.756	sp|Q00059|TFAM_HUMAN	Transcription factor A, mitochondrial OS=Homo sapiens OX=9606 GN=TFAM PE=1 SV=1	HUMAN	3	Q00059
665	3.74	3.81	14.77	14.77	14.77	tr|E9PB61|E9PB61_HUMAN	THO complex subunit 4 OS=Homo sapiens OX=9606 GN=ALYREF PE=1 SV=1	HUMAN	4	E9PB61
666	3.74	3.77	4.651	2.693	2.693	tr|D3DTX6|D3DTX6_HUMAN	Neurabin-2 OS=Homo sapiens OX=9606 GN=PPP1R9B PE=1 SV=1	HUMAN	2	D3DTX6
667	3.72	3.74	5.022	5.022	5.022	tr|A0A0A6YYJ8|A0A0A6YYJ8_HUMAN	Putative RNA-binding protein Luc7-like 2 OS=Homo sapiens OX=9606 GN=LUC7L2 PE=4 SV=1	HUMAN	2	A0A0A6YYJ8
668	3.71	3.84	9.562	5.843	2.922	sp|P27448|MARK3_HUMAN	MAP/microtubule affinity-regulating kinase 3 OS=Homo sapiens OX=9606 GN=MARK3 PE=1 SV=5	HUMAN	2	P27448
669	3.65	3.72	9.476	7.232	5.237	tr|J3QSX6|J3QSX6_HUMAN	Actin-binding LIM protein 1 OS=Homo sapiens OX=9606 GN=ABLIM1 PE=1 SV=2	HUMAN	2	J3QSX6
670	3.62	3.67	20.66	20.66	13.62	tr|H0YHX9|H0YHX9_HUMAN	Nascent polypeptide-associated complex subunit alpha (Fragment) OS=Homo sapiens OX=9606 GN=NACA PE=1 SV=1	HUMAN	2	H0YHX9
671	3.6	5.72	7.234	5.957	5.957	tr|F5H6Z0|F5H6Z0_HUMAN	Cyclin-dependent kinase 17 OS=Homo sapiens OX=9606 GN=CDK17 PE=1 SV=1	HUMAN	3	F5H6Z0
672	3.6	3.64	21.23	21.23	21.23	sp|Q9NZT1|CALL5_HUMAN	Calmodulin-like protein 5 OS=Homo sapiens OX=9606 GN=CALML5 PE=1 SV=2	HUMAN	2	Q9NZT1
673	3.59	3.7	5.391	5.391	2.957	sp|P19532|TFE3_HUMAN	Transcription factor E3 OS=Homo sapiens OX=9606 GN=TFE3 PE=1 SV=4	HUMAN	2	P19532
674	3.58	3.63	13.23	9.524	9.524	tr|H7C1V0|H7C1V0_HUMAN	Cathepsin D (Fragment) OS=Homo sapiens OX=9606 GN=CTSD PE=1 SV=1	HUMAN	2	H7C1V0
675	3.57	32.16	53.52	51.41	48.94	tr|A7XZE4|A7XZE4_HUMAN	Beta tropomyosin isoform OS=Homo sapiens OX=9606 GN=TPM2 PE=2 SV=1	HUMAN	22	A7XZE4
676	3.56	5.1	12.92	12.92	8.269	tr|E9PBF6|E9PBF6_HUMAN	Lamin-B1 OS=Homo sapiens OX=9606 GN=LMNB1 PE=1 SV=1	HUMAN	3	E9PBF6
677	3.56	3.7	8.625	6.061	3.263	sp|Q92598|HS105_HUMAN	Heat shock protein 105 kDa OS=Homo sapiens OX=9606 GN=HSPH1 PE=1 SV=1	HUMAN	2	Q92598
678	3.56	3.62	6.92	6.92	5.357	tr|A6NJA2|A6NJA2_HUMAN	Ubiquitin carboxyl-terminal hydrolase 14 OS=Homo sapiens OX=9606 GN=USP14 PE=1 SV=2	HUMAN	2	A6NJA2
679	3.56	3.61	10.1	5.051	5.051	sp|P82933|RT09_HUMAN	28S ribosomal protein S9, mitochondrial OS=Homo sapiens OX=9606 GN=MRPS9 PE=1 SV=2	HUMAN	2	P82933
680	3.54	3.62	40.85	40.85	40.85	tr|K7EML3|K7EML3_HUMAN	Chromosome 19 open reading frame 66 (Fragment) OS=Homo sapiens OX=9606 GN=C19orf66 PE=1 SV=1	HUMAN	2	K7EML3
681	3.51	3.61	8.73	5.238	3.968	sp|Q96HB5|CC120_HUMAN	Coiled-coil domain-containing protein 120 OS=Homo sapiens OX=9606 GN=CCDC120 PE=1 SV=1	HUMAN	2	Q96HB5
682	3.48	3.52	7.35	7.35	4.9	tr|J3KQL8|J3KQL8_HUMAN	Apolipoprotein L2 OS=Homo sapiens OX=9606 GN=APOL2 PE=1 SV=2	HUMAN	2	J3KQL8
683	3.47	3.6	15.59	13.36	7.572	sp|P10909|CLUS_HUMAN	Clusterin OS=Homo sapiens OX=9606 GN=CLU PE=1 SV=1	HUMAN	2	P10909
684	3.47	3.54	4.617	2.7	2.7	sp|P35251|RFC1_HUMAN	Replication factor C subunit 1 OS=Homo sapiens OX=9606 GN=RFC1 PE=1 SV=4	HUMAN	3	P35251
685	3.46	3.5	20.28	15.38	15.38	sp|P62266|RS23_HUMAN	40S ribosomal protein S23 OS=Homo sapiens OX=9606 GN=RPS23 PE=1 SV=3	HUMAN	2	P62266
686	3.45	3.49	8.511	5.319	5.319	sp|Q9BRL6|SRSF8_HUMAN	Serine/arginine-rich splicing factor 8 OS=Homo sapiens OX=9606 GN=SRSF8 PE=1 SV=1	HUMAN	2	Q9BRL6
687	3.44	3.52	19.81	16.51	11.79	sp|P61019|RAB2A_HUMAN	Ras-related protein Rab-2A OS=Homo sapiens OX=9606 GN=RAB2A PE=1 SV=1	HUMAN	2	P61019
688	3.43	32.14	55.63	53.52	51.06	tr|Q5TCU3|Q5TCU3_HUMAN	Tropomyosin beta chain OS=Homo sapiens OX=9606 GN=TPM2 PE=1 SV=1	HUMAN	21	Q5TCU3
689	3.43	6.87	8.929	6.378	5.612	sp|Q01813|PFKAP_HUMAN	ATP-dependent 6-phosphofructokinase, platelet type OS=Homo sapiens OX=9606 GN=PFKP PE=1 SV=2	HUMAN	4	Q01813
690	3.43	3.46	1.705	1.032	1.032	tr|A0A0A0MRJ7|A0A0A0MRJ7_HUMAN	Coagulation factor V OS=Homo sapiens OX=9606 GN=F5 PE=1 SV=1	HUMAN	2	A0A0A0MRJ7
691	3.42	3.54	5.208	5.208	3.819	tr|H7BXY5|H7BXY5_HUMAN	Nexilin (Fragment) OS=Homo sapiens OX=9606 GN=NEXN PE=1 SV=1	HUMAN	2	H7BXY5
692	3.42	3.48	22.51	15.71	9.948	sp|P45973|CBX5_HUMAN	Chromobox protein homolog 5 OS=Homo sapiens OX=9606 GN=CBX5 PE=1 SV=1	HUMAN	2	P45973
693	3.41	3.45	3.493	1.301	1.301	sp|Q9UPV0|CE164_HUMAN	Centrosomal protein of 164 kDa OS=Homo sapiens OX=9606 GN=CEP164 PE=1 SV=3	HUMAN	2	Q9UPV0
694	3.4	13.1	32.21	29.53	23.83	sp|P12236|ADT3_HUMAN	ADP/ATP translocase 3 OS=Homo sapiens OX=9606 GN=SLC25A6 PE=1 SV=4	HUMAN	8	P12236
695	3.4	3.52	12.37	8.947	4.737	sp|O00154|BACH_HUMAN	Cytosolic acyl coenzyme A thioester hydrolase OS=Homo sapiens OX=9606 GN=ACOT7 PE=1 SV=3	HUMAN	2	O00154
696	3.4	3.43	13.47	13.47	13.47	sp|Q92572|AP3S1_HUMAN	AP-3 complex subunit sigma-1 OS=Homo sapiens OX=9606 GN=AP3S1 PE=1 SV=1	HUMAN	2	Q92572
697	3.39	3.47	7.563	6.162	6.162	sp|Q96DI7|SNR40_HUMAN	U5 small nuclear ribonucleoprotein 40 kDa protein OS=Homo sapiens OX=9606 GN=SNRNP40 PE=1 SV=1	HUMAN	2	Q96DI7
698	3.38	3.44	13.06	13.06	8.98	tr|F8W696|F8W696_HUMAN	Apolipoprotein A-I OS=Homo sapiens OX=9606 GN=APOA1 PE=1 SV=1	HUMAN	3	F8W696
699	3.37	3.44	9.945	7.735	7.735	sp|Q00325|MPCP_HUMAN	Phosphate carrier protein, mitochondrial OS=Homo sapiens OX=9606 GN=SLC25A3 PE=1 SV=2	HUMAN	3	Q00325
700	3.37	3.41	38.24	38.24	38.24	tr|C9J4Z3|C9J4Z3_HUMAN	60S ribosomal protein L37a OS=Homo sapiens OX=9606 GN=RPL37A PE=1 SV=1	HUMAN	2	C9J4Z3
701	3.35	3.45	8.291	3.266	1.759	sp|Q7L2E3|DHX30_HUMAN	Putative ATP-dependent RNA helicase DHX30 OS=Homo sapiens OX=9606 GN=DHX30 PE=1 SV=1	HUMAN	2	Q7L2E3
702	3.35	3.41	10.12	8.706	4	tr|Q5STU3|Q5STU3_HUMAN	Spliceosome RNA helicase DDX39B OS=Homo sapiens OX=9606 GN=DDX39B PE=1 SV=2	HUMAN	2	Q5STU3
703	3.35	3.39	18.95	10.53	10.53	sp|Q9Y3D9|RT23_HUMAN	28S ribosomal protein S23, mitochondrial OS=Homo sapiens OX=9606 GN=MRPS23 PE=1 SV=2	HUMAN	2	Q9Y3D9
704	3.33	3.41	16.22	12.43	4.865	sp|Q92747|ARC1A_HUMAN	Actin-related protein 2/3 complex subunit 1A OS=Homo sapiens OX=9606 GN=ARPC1A PE=2 SV=2	HUMAN	2	Q92747
705	3.33	3.37	17.95	10.26	10.26	tr|Q5QNZ2|Q5QNZ2_HUMAN	ATP synthase peripheral stalk-membrane subunit b OS=Homo sapiens OX=9606 GN=ATP5PB PE=1 SV=1	HUMAN	2	Q5QNZ2
706	3.33	3.37	8.658	8.658	8.658	tr|Q5JX60|Q5JX60_HUMAN	Copine-1 (Fragment) OS=Homo sapiens OX=9606 GN=CPNE1 PE=1 SV=1	HUMAN	2	Q5JX60
707	3.33	3.37	14.29	14.29	14.29	sp|P56537|IF6_HUMAN	Eukaryotic translation initiation factor 6 OS=Homo sapiens OX=9606 GN=EIF6 PE=1 SV=1	HUMAN	2	P56537
708	3.31	3.38	13.79	10.34	10.34	sp|P30084|ECHM_HUMAN	Enoyl-CoA hydratase, mitochondrial OS=Homo sapiens OX=9606 GN=ECHS1 PE=1 SV=4	HUMAN	2	P30084
709	3.31	3.36	5.638	3.49	2.282	tr|B7WP74|B7WP74_HUMAN	Pre-mRNA-splicing factor CWC22 homolog (Fragment) OS=Homo sapiens OX=9606 GN=CWC22 PE=1 SV=1	HUMAN	2	B7WP74
710	3.31	3.36	18.4	10.76	10.76	sp|P27105|STOM_HUMAN	Erythrocyte band 7 integral membrane protein OS=Homo sapiens OX=9606 GN=STOM PE=1 SV=3	HUMAN	2	P27105
711	3.3	3.42	8.631	7.738	3.869	sp|Q8NEM2|SHCBP_HUMAN	SHC SH2 domain-binding protein 1 OS=Homo sapiens OX=9606 GN=SHCBP1 PE=1 SV=3	HUMAN	2	Q8NEM2
712	3.29	3.4	3.582	2.501	1.535	tr|A0A2R8Y880|A0A2R8Y880_HUMAN	E3 ubiquitin-protein ligase RBBP6 (Fragment) OS=Homo sapiens OX=9606 GN=RBBP6 PE=4 SV=1	HUMAN	2	A0A2R8Y880
713	3.29	3.37	10.62	8.395	4.444	tr|A0A2R8YDQ9|A0A2R8YDQ9_HUMAN	Succinate--CoA ligase [ADP-forming] subunit beta, mitochondrial OS=Homo sapiens OX=9606 GN=SUCLA2 PE=4 SV=1	HUMAN	2	A0A2R8YDQ9
714	3.27	3.54	3.224	2.755	1.231	sp|Q5H9U9|DDX6L_HUMAN	Probable ATP-dependent RNA helicase DDX60-like OS=Homo sapiens OX=9606 GN=DDX60L PE=2 SV=2	HUMAN	2	Q5H9U9
715	3.25	3.29	17.15	8.759	8.759	tr|R4GN72|R4GN72_HUMAN	V-type proton ATPase subunit d 1 OS=Homo sapiens OX=9606 GN=ATP6V0D1 PE=1 SV=1	HUMAN	2	R4GN72
716	3.24	3.3	32.59	23.7	17.78	sp|P09382|LEG1_HUMAN	Galectin-1 OS=Homo sapiens OX=9606 GN=LGALS1 PE=1 SV=2	HUMAN	2	P09382
717	3.23	3.36	8.777	4.317	3.165	sp|Q02040|AK17A_HUMAN	A-kinase anchor protein 17A OS=Homo sapiens OX=9606 GN=AKAP17A PE=1 SV=2	HUMAN	2	Q02040
718	3.23	3.29	32.77	25.21	15.13	sp|P60866|RS20_HUMAN	40S ribosomal protein S20 OS=Homo sapiens OX=9606 GN=RPS20 PE=1 SV=1	HUMAN	2	P60866
719	3.21	3.27	18.31	12.68	12.68	sp|Q14019|COTL1_HUMAN	Coactosin-like protein OS=Homo sapiens OX=9606 GN=COTL1 PE=1 SV=3	HUMAN	2	Q14019
720	3.2	3.32	16.55	8.803	6.338	tr|D6RA82|D6RA82_HUMAN	Annexin OS=Homo sapiens OX=9606 GN=ANXA3 PE=1 SV=1	HUMAN	2	D6RA82
721	3.2	3.3	2.744	2.744	2.744	tr|E9PIT3|E9PIT3_HUMAN	Prothrombin OS=Homo sapiens OX=9606 GN=F2 PE=1 SV=1	HUMAN	2	E9PIT3
722	3.2	3.26	5.628	3.896	2.886	sp|Q9H2G4|TSYL2_HUMAN	Testis-specific Y-encoded-like protein 2 OS=Homo sapiens OX=9606 GN=TSPYL2 PE=1 SV=1	HUMAN	2	Q9H2G4
723	3.19	3.37	8.117	5.276	1.623	sp|O95239|KIF4A_HUMAN	Chromosome-associated kinesin KIF4A OS=Homo sapiens OX=9606 GN=KIF4A PE=1 SV=3	HUMAN	2	O95239
724	3.17	3.31	7.072	6.082	2.687	sp|P23246|SFPQ_HUMAN	Splicing factor, proline- and glutamine-rich OS=Homo sapiens OX=9606 GN=SFPQ PE=1 SV=2	HUMAN	2	P23246
725	3.17	3.21	47.56	31.71	31.71	tr|J3KS23|J3KS23_HUMAN	Core-binding factor subunit beta OS=Homo sapiens OX=9606 GN=CBFB PE=1 SV=1	HUMAN	2	J3KS23
726	3.16	3.21	13.4	13.4	10.31	tr|F8VYN9|F8VYN9_HUMAN	ADP-ribosylation factor-like protein 1 OS=Homo sapiens OX=9606 GN=ARL1 PE=1 SV=1	HUMAN	2	F8VYN9
727	3.15	3.21	4.278	3.102	2.353	tr|Q5T985|Q5T985_HUMAN	Inter-alpha-trypsin inhibitor heavy chain H2 OS=Homo sapiens OX=9606 GN=ITIH2 PE=1 SV=1	HUMAN	2	Q5T985
728	3.15	3.2	1.734	0.9841	0.9841	tr|F5GWT4|F5GWT4_HUMAN	Serine/threonine-protein kinase WNK1 OS=Homo sapiens OX=9606 GN=WNK1 PE=1 SV=1	HUMAN	2	F5GWT4
729	3.14	3.21	6.739	5.217	1.522	tr|E9PFW3|E9PFW3_HUMAN	AP-2 complex subunit mu OS=Homo sapiens OX=9606 GN=AP2M1 PE=1 SV=1	HUMAN	1	E9PFW3
730	3.11	10.07	36.67	36.67	33.33	sp|P84085|ARF5_HUMAN	ADP-ribosylation factor 5 OS=Homo sapiens OX=9606 GN=ARF5 PE=1 SV=2	HUMAN	6	P84085
731	3.11	3.17	15.88	15.88	7.22	sp|P16152|CBR1_HUMAN	Carbonyl reductase [NADPH] 1 OS=Homo sapiens OX=9606 GN=CBR1 PE=1 SV=3	HUMAN	2	P16152
732	3.11	3.16	46.05	38.16	30.26	tr|A0A087X1B7|A0A087X1B7_HUMAN	Chromatin target of PRMT1 protein OS=Homo sapiens OX=9606 GN=CHTOP PE=1 SV=1	HUMAN	2	A0A087X1B7
733	3.11	3.16	18.44	14.53	14.53	tr|J3KR35|J3KR35_HUMAN	Coiled-coil domain containing 12, isoform CRA_a OS=Homo sapiens OX=9606 GN=CCDC12 PE=1 SV=1	HUMAN	2	J3KR35
734	3.09	3.2	21.26	21.26	15.52	tr|A8MX94|A8MX94_HUMAN	Glutathione S-transferase P OS=Homo sapiens OX=9606 GN=GSTP1 PE=1 SV=1	HUMAN	2	A8MX94
735	3.09	3.13	12.97	8.787	8.787	sp|P28072|PSB6_HUMAN	Proteasome subunit beta type-6 OS=Homo sapiens OX=9606 GN=PSMB6 PE=1 SV=4	HUMAN	2	P28072
736	3.08	3.13	19.05	9.048	9.048	tr|Q5T9B7|Q5T9B7_HUMAN	Adenylate kinase isoenzyme 1 OS=Homo sapiens OX=9606 GN=AK1 PE=1 SV=1	HUMAN	2	Q5T9B7
737	3.08	3.12	11.49	11.49	11.49	sp|Q9Y5S9|RBM8A_HUMAN	RNA-binding protein 8A OS=Homo sapiens OX=9606 GN=RBM8A PE=1 SV=1	HUMAN	2	Q9Y5S9
738	3.07	3.14	11.61	9.065	3.116	sp|Q8TDN6|BRX1_HUMAN	Ribosome biogenesis protein BRX1 homolog OS=Homo sapiens OX=9606 GN=BRIX1 PE=1 SV=2	HUMAN	1	Q8TDN6
739	3.07	3.12	29.66	23.45	23.45	tr|A0A087WUL2|A0A087WUL2_HUMAN	Proteasome subunit beta type-3 (Fragment) OS=Homo sapiens OX=9606 GN=PSMB3 PE=1 SV=1	HUMAN	2	A0A087WUL2
740	3.06	17.74	39.14	38.49	38.49	tr|F8VYE8|F8VYE8_HUMAN	Serine/threonine-protein phosphatase OS=Homo sapiens OX=9606 GN=PPP1CC PE=1 SV=1	HUMAN	11	F8VYE8
741	3.06	3.12	8.353	6.921	4.296	sp|P14324|FPPS_HUMAN	Farnesyl pyrophosphate synthase OS=Homo sapiens OX=9606 GN=FDPS PE=1 SV=4	HUMAN	2	P14324
742	3.04	3.13	10.2	10.2	10.2	tr|A0A2R8YEP4|A0A2R8YEP4_HUMAN	Flavin reductase (NADPH) OS=Homo sapiens OX=9606 GN=BLVRB PE=4 SV=1	HUMAN	2	A0A2R8YEP4
743	3.03	3.16	5.469	2.517	1.736	tr|J3KR24|J3KR24_HUMAN	Isoleucine--tRNA ligase, cytoplasmic OS=Homo sapiens OX=9606 GN=IARS PE=1 SV=1	HUMAN	2	J3KR24
744	3.03	3.13	10.37	5.518	4.515	tr|E9PG35|E9PG35_HUMAN	Methylcrotonoyl-CoA carboxylase subunit alpha, mitochondrial (Fragment) OS=Homo sapiens OX=9606 GN=MCCC1 PE=1 SV=1	HUMAN	2	E9PG35
745	3.03	3.08	2.041	2.041	2.041	sp|Q9P2J5|SYLC_HUMAN	Leucine--tRNA ligase, cytoplasmic OS=Homo sapiens OX=9606 GN=LARS PE=1 SV=2	HUMAN	2	Q9P2J5
746	3.02	3.07	8.389	6.181	4.194	tr|B4DJV2|B4DJV2_HUMAN	Citrate synthase OS=Homo sapiens OX=9606 GN=CS PE=1 SV=1	HUMAN	2	B4DJV2
747	3.02	3.07	9.281	9.281	9.281	tr|E9PFF2|E9PFF2_HUMAN	Transketolase OS=Homo sapiens OX=9606 GN=TKT PE=1 SV=1	HUMAN	2	E9PFF2
748	3.02	3.07	12.5	12.5	12.5	sp|P61353|RL27_HUMAN	60S ribosomal protein L27 OS=Homo sapiens OX=9606 GN=RPL27 PE=1 SV=2	HUMAN	2	P61353
749	3.01	3.16	16.41	16.41	11.79	sp|O00264|PGRC1_HUMAN	Membrane-associated progesterone receptor component 1 OS=Homo sapiens OX=9606 GN=PGRMC1 PE=1 SV=3	HUMAN	3	O00264
750	3.01	3.12	6.242	3.935	2.849	sp|P13807|GYS1_HUMAN	Glycogen [starch] synthase, muscle OS=Homo sapiens OX=9606 GN=GYS1 PE=1 SV=2	HUMAN	2	P13807
751	2.98	3.11	4.719	3.902	2.359	sp|Q93009|UBP7_HUMAN	Ubiquitin carboxyl-terminal hydrolase 7 OS=Homo sapiens OX=9606 GN=USP7 PE=1 SV=2	HUMAN	3	Q93009
752	2.97	3.02	5.037	1.74	1.74	tr|F5GY55|F5GY55_HUMAN	DNA damage-binding protein 1 OS=Homo sapiens OX=9606 GN=DDB1 PE=1 SV=1	HUMAN	2	F5GY55
753	2.96	3.01	13.71	8.571	6.286	sp|Q9Y3F4|STRAP_HUMAN	Serine-threonine kinase receptor-associated protein OS=Homo sapiens OX=9606 GN=STRAP PE=1 SV=1	HUMAN	2	Q9Y3F4
754	2.95	2.99	7.468	7.468	7.468	tr|H7BY36|H7BY36_HUMAN	RNA-binding protein EWS (Fragment) OS=Homo sapiens OX=9606 GN=EWSR1 PE=1 SV=1	HUMAN	2	H7BY36
755	2.94	3.04	14.46	14.46	9.237	sp|Q06323|PSME1_HUMAN	Proteasome activator complex subunit 1 OS=Homo sapiens OX=9606 GN=PSME1 PE=1 SV=1	HUMAN	2	Q06323
756	2.94	3.02	9.538	6.936	6.936	sp|P53597|SUCA_HUMAN	Succinate--CoA ligase [ADP/GDP-forming] subunit alpha, mitochondrial OS=Homo sapiens OX=9606 GN=SUCLG1 PE=1 SV=4	HUMAN	2	P53597
757	2.91	2.96	10.56	3.727	3.727	tr|S4R369|S4R369_HUMAN	39S ribosomal protein L37, mitochondrial OS=Homo sapiens OX=9606 GN=MRPL37 PE=1 SV=1	HUMAN	2	S4R369
758	2.89	2.94	2.108	2.108	1.252	sp|O43379|WDR62_HUMAN	WD repeat-containing protein 62 OS=Homo sapiens OX=9606 GN=WDR62 PE=1 SV=4	HUMAN	2	O43379
759	2.88	3.03	2.887	1.56	1.062	sp|O94915|FRYL_HUMAN	Protein furry homolog-like OS=Homo sapiens OX=9606 GN=FRYL PE=1 SV=2	HUMAN	3	O94915
760	2.88	2.96	8.372	8.372	8.372	tr|C9JF17|C9JF17_HUMAN	Apolipoprotein D (Fragment) OS=Homo sapiens OX=9606 GN=APOD PE=1 SV=1	HUMAN	2	C9JF17
761	2.86	3	29	22	16	tr|I3L3P7|I3L3P7_HUMAN	40S ribosomal protein S15a OS=Homo sapiens OX=9606 GN=RPS15A PE=1 SV=1	HUMAN	3	I3L3P7
762	2.86	2.9	12.88	12.88	12.88	sp|P25398|RS12_HUMAN	40S ribosomal protein S12 OS=Homo sapiens OX=9606 GN=RPS12 PE=1 SV=3	HUMAN	2	P25398
763	2.85	2.89	13.74	9.479	9.479	sp|P35625|TIMP3_HUMAN	Metalloproteinase inhibitor 3 OS=Homo sapiens OX=9606 GN=TIMP3 PE=1 SV=2	HUMAN	2	P35625
764	2.84	6.86	6.486	4.534	1.889	tr|F2Z2E2|F2Z2E2_HUMAN	Ras GTPase-activating-like protein IQGAP3 OS=Homo sapiens OX=9606 GN=IQGAP3 PE=1 SV=1	HUMAN	4	F2Z2E2
765	2.84	2.88	9.722	6.25	6.25	tr|A0A0A0MQV6|A0A0A0MQV6_HUMAN	Fibroblast growth factor OS=Homo sapiens OX=9606 GN=FGF2 PE=1 SV=1	HUMAN	2	A0A0A0MQV6
766	2.84	2.88	23.36	23.36	23.36	sp|P17096|HMGA1_HUMAN	High mobility group protein HMG-I/HMG-Y OS=Homo sapiens OX=9606 GN=HMGA1 PE=1 SV=3	HUMAN	2	P17096
767	2.83	2.87	15.91	11.36	11.36	sp|Q01658|NC2B_HUMAN	Protein Dr1 OS=Homo sapiens OX=9606 GN=DR1 PE=1 SV=1	HUMAN	2	Q01658
768	2.82	2.92	6.402	4.636	4.636	tr|F8WAU4|F8WAU4_HUMAN	Elongation factor G, mitochondrial OS=Homo sapiens OX=9606 GN=GFM1 PE=1 SV=1	HUMAN	2	F8WAU4
769	2.78	2.87	2.125	2.125	2.125	sp|Q8IY81|SPB1_HUMAN	pre-rRNA processing protein FTSJ3 OS=Homo sapiens OX=9606 GN=FTSJ3 PE=1 SV=2	HUMAN	2	Q8IY81
770	2.77	2.83	15.85	15.85	7.65	tr|F5H4R2|F5H4R2_HUMAN	Superoxide dismutase (Fragment) OS=Homo sapiens OX=9606 GN=SOD2 PE=1 SV=1	HUMAN	1	F5H4R2
771	2.74	2.85	9.011	7.473	3.516	sp|P07099|HYEP_HUMAN	Epoxide hydrolase 1 OS=Homo sapiens OX=9606 GN=EPHX1 PE=1 SV=1	HUMAN	2	P07099
772	2.72	2.8	8.502	8.502	8.502	sp|P57088|TMM33_HUMAN	Transmembrane protein 33 OS=Homo sapiens OX=9606 GN=TMEM33 PE=1 SV=2	HUMAN	2	P57088
773	2.72	2.76	9.172	5.621	5.621	sp|O95433|AHSA1_HUMAN	Activator of 90 kDa heat shock protein ATPase homolog 1 OS=Homo sapiens OX=9606 GN=AHSA1 PE=1 SV=1	HUMAN	2	O95433
774	2.71	2.86	6.015	4.01	3.008	sp|Q14694|UBP10_HUMAN	Ubiquitin carboxyl-terminal hydrolase 10 OS=Homo sapiens OX=9606 GN=USP10 PE=1 SV=2	HUMAN	2	Q14694
775	2.71	2.75	14.54	11.89	11.89	tr|M0R1T5|M0R1T5_HUMAN	Charged multivesicular body protein 2a (Fragment) OS=Homo sapiens OX=9606 GN=CHMP2A PE=1 SV=1	HUMAN	2	M0R1T5
776	2.69	2.77	11.44	11.44	8.487	tr|H3BP35|H3BP35_HUMAN	Diphosphomevalonate decarboxylase (Fragment) OS=Homo sapiens OX=9606 GN=MVD PE=1 SV=1	HUMAN	2	H3BP35
777	2.68	2.82	14.63	10.64	4.787	sp|Q9UNM6|PSD13_HUMAN	26S proteasome non-ATPase regulatory subunit 13 OS=Homo sapiens OX=9606 GN=PSMD13 PE=1 SV=2	HUMAN	2	Q9UNM6
778	2.68	2.72	15.3	10.38	6.011	sp|P61081|UBC12_HUMAN	NEDD8-conjugating enzyme Ubc12 OS=Homo sapiens OX=9606 GN=UBE2M PE=1 SV=1	HUMAN	1	P61081
779	2.67	2.7	6.388	5.066	5.066	sp|O43293|DAPK3_HUMAN	Death-associated protein kinase 3 OS=Homo sapiens OX=9606 GN=DAPK3 PE=1 SV=1	HUMAN	2	O43293
780	2.65	2.68	13.59	10.68	10.68	sp|Q9NP72|RAB18_HUMAN	Ras-related protein Rab-18 OS=Homo sapiens OX=9606 GN=RAB18 PE=1 SV=1	HUMAN	2	Q9NP72
781	2.65	2.68	16	12.57	12.57	sp|P02792|FRIL_HUMAN	Ferritin light chain OS=Homo sapiens OX=9606 GN=FTL PE=1 SV=2	HUMAN	2	P02792
782	2.64	2.73	4.329	3.03	3.03	sp|P49915|GUAA_HUMAN	GMP synthase [glutamine-hydrolyzing] OS=Homo sapiens OX=9606 GN=GMPS PE=1 SV=1	HUMAN	2	P49915
783	2.63	2.66	5.788	3.992	1.996	sp|P14868|SYDC_HUMAN	Aspartate--tRNA ligase, cytoplasmic OS=Homo sapiens OX=9606 GN=DARS PE=1 SV=2	HUMAN	1	P14868
784	2.62	2.74	5.09	4.186	2.489	tr|H7BXI1|H7BXI1_HUMAN	Extended synaptotagmin-2 (Fragment) OS=Homo sapiens OX=9606 GN=ESYT2 PE=1 SV=1	HUMAN	2	H7BXI1
785	2.62	2.66	3.311	2.078	0.4227	sp|O15018|PDZD2_HUMAN	PDZ domain-containing protein 2 OS=Homo sapiens OX=9606 GN=PDZD2 PE=1 SV=4	HUMAN	1	O15018
786	2.62	2.65	10.55	4.641	4.641	sp|P55084|ECHB_HUMAN	Trifunctional enzyme subunit beta, mitochondrial OS=Homo sapiens OX=9606 GN=HADHB PE=1 SV=3	HUMAN	2	P55084
787	2.62	2.65	3.936	3.191	1.17	sp|Q01831|XPC_HUMAN	DNA repair protein complementing XP-C cells OS=Homo sapiens OX=9606 GN=XPC PE=1 SV=4	HUMAN	1	Q01831
788	2.62	2.65	12.08	12.08	5.417	sp|Q01081|U2AF1_HUMAN	Splicing factor U2AF 35 kDa subunit OS=Homo sapiens OX=9606 GN=U2AF1 PE=1 SV=3	HUMAN	1	Q01081
789	2.61	2.75	5.322	2.241	2.241	sp|O14980|XPO1_HUMAN	Exportin-1 OS=Homo sapiens OX=9606 GN=XPO1 PE=1 SV=1	HUMAN	3	O14980
790	2.61	2.67	15.31	11.84	2.653	sp|O14879|IFIT3_HUMAN	Interferon-induced protein with tetratricopeptide repeats 3 OS=Homo sapiens OX=9606 GN=IFIT3 PE=1 SV=1	HUMAN	1	O14879
791	2.6	2.63	5.383	3.589	1.316	tr|Q5JY65|Q5JY65_HUMAN	Crooked neck-like protein 1 OS=Homo sapiens OX=9606 GN=CRNKL1 PE=1 SV=1	HUMAN	1	Q5JY65
792	2.59	2.67	4.296	4.296	4.296	sp|Q5BKZ1|ZN326_HUMAN	DBIRD complex subunit ZNF326 OS=Homo sapiens OX=9606 GN=ZNF326 PE=1 SV=2	HUMAN	2	Q5BKZ1
793	2.58	2.7	45.57	36.71	36.71	tr|C9J931|C9J931_HUMAN	GTP-binding protein Rheb OS=Homo sapiens OX=9606 GN=RHEB PE=1 SV=1	HUMAN	3	C9J931
794	2.58	2.61	9.694	9.694	5.102	tr|A2ACR1|A2ACR1_HUMAN	Proteasome subunit beta type OS=Homo sapiens OX=9606 GN=PSMB9 PE=1 SV=1	HUMAN	1	A2ACR1
795	2.55	2.64	7.806	5.596	3.535	tr|G3V0E5|G3V0E5_HUMAN	Transferrin receptor (P90, CD71), isoform CRA_c OS=Homo sapiens OX=9606 GN=TFRC PE=1 SV=1	HUMAN	2	G3V0E5
796	2.55	2.58	17.37	14.21	9.474	sp|Q9BSD7|NTPCR_HUMAN	Cancer-related nucleoside-triphosphatase OS=Homo sapiens OX=9606 GN=NTPCR PE=1 SV=1	HUMAN	1	Q9BSD7
797	2.54	4.85	21.88	21.88	14.58	sp|P63000|RAC1_HUMAN	Ras-related C3 botulinum toxin substrate 1 OS=Homo sapiens OX=9606 GN=RAC1 PE=1 SV=1	HUMAN	3	P63000
798	2.54	2.59	17.31	10.9	4.167	sp|Q96QR8|PURB_HUMAN	Transcriptional activator protein Pur-beta OS=Homo sapiens OX=9606 GN=PURB PE=1 SV=3	HUMAN	1	Q96QR8
799	2.52	2.55	2.263	1.049	0.4415	sp|Q69YN4|VIR_HUMAN	Protein virilizer homolog OS=Homo sapiens OX=9606 GN=VIRMA PE=1 SV=2	HUMAN	1	Q69YN4
800	2.52	2.55	6.639	6.639	2.697	sp|Q9UN86|G3BP2_HUMAN	Ras GTPase-activating protein-binding protein 2 OS=Homo sapiens OX=9606 GN=G3BP2 PE=1 SV=2	HUMAN	1	Q9UN86
801	2.5	2.53	5.263	5.263	1.831	tr|E9PQ57|E9PQ57_HUMAN	mRNA export factor OS=Homo sapiens OX=9606 GN=RAE1 PE=1 SV=1	HUMAN	1	E9PQ57
802	2.5	2.52	14.67	8	4.889	sp|Q13637|RAB32_HUMAN	Ras-related protein Rab-32 OS=Homo sapiens OX=9606 GN=RAB32 PE=1 SV=3	HUMAN	1	Q13637
803	2.49	2.57	16.67	9.829	9.829	sp|P04183|KITH_HUMAN	Thymidine kinase, cytosolic OS=Homo sapiens OX=9606 GN=TK1 PE=1 SV=2	HUMAN	2	P04183
804	2.49	2.53	2.518	0.9953	0.5855	sp|Q6R327|RICTR_HUMAN	Rapamycin-insensitive companion of mTOR OS=Homo sapiens OX=9606 GN=RICTOR PE=1 SV=1	HUMAN	2	Q6R327
805	2.48	2.53	20.59	14.71	10.29	sp|Q16695|H31T_HUMAN	Histone H3.1t OS=Homo sapiens OX=9606 GN=HIST3H3 PE=1 SV=3	HUMAN	2	Q16695
806	2.48	2.52	5.414	2.247	1.021	tr|B7ZM99|B7ZM99_HUMAN	MTHFD1L protein OS=Homo sapiens OX=9606 GN=MTHFD1L PE=1 SV=1	HUMAN	1	B7ZM99
807	2.47	2.55	3.351	2.383	0.8935	sp|Q2M1P5|KIF7_HUMAN	Kinesin-like protein KIF7 OS=Homo sapiens OX=9606 GN=KIF7 PE=1 SV=2	HUMAN	1	Q2M1P5
808	2.47	2.55	8.626	5.751	5.751	sp|O75569|PRKRA_HUMAN	Interferon-inducible double-stranded RNA-dependent protein kinase activator A OS=Homo sapiens OX=9606 GN=PRKRA PE=1 SV=1	HUMAN	2	O75569
809	2.47	2.51	15.71	7.251	2.719	tr|M0QXB4|M0QXB4_HUMAN	Coatomer protein complex, subunit epsilon, isoform CRA_g OS=Homo sapiens OX=9606 GN=COPE PE=1 SV=1	HUMAN	1	M0QXB4
810	2.46	2.58	4.56	3.257	1.303	tr|H9KV28|H9KV28_HUMAN	Protein diaphanous homolog 1 OS=Homo sapiens OX=9606 GN=DIAPH1 PE=1 SV=2	HUMAN	2	H9KV28
811	2.46	2.5	2.835	2.835	1.075	sp|P05023|AT1A1_HUMAN	Sodium/potassium-transporting ATPase subunit alpha-1 OS=Homo sapiens OX=9606 GN=ATP1A1 PE=1 SV=1	HUMAN	1	P05023
812	2.45	2.49	11.56	9.799	3.769	sp|P51398|RT29_HUMAN	28S ribosomal protein S29, mitochondrial OS=Homo sapiens OX=9606 GN=DAP3 PE=1 SV=1	HUMAN	1	P51398
813	2.45	2.48	18.11	8.23	4.938	sp|O95292|VAPB_HUMAN	Vesicle-associated membrane protein-associated protein B/C OS=Homo sapiens OX=9606 GN=VAPB PE=1 SV=3	HUMAN	1	O95292
814	2.43	16.77	39.73	34.15	26.12	sp|P68366|TBA4A_HUMAN	Tubulin alpha-4A chain OS=Homo sapiens OX=9606 GN=TUBA4A PE=1 SV=1	HUMAN	9	P68366
815	2.43	2.46	7.489	7.489	4.405	sp|P00403|COX2_HUMAN	Cytochrome c oxidase subunit 2 OS=Homo sapiens OX=9606 GN=MT-CO2 PE=1 SV=1	HUMAN	1	P00403
816	2.42	2.55	10.48	6.452	2.074	sp|Q8WUM4|PDC6I_HUMAN	Programmed cell death 6-interacting protein OS=Homo sapiens OX=9606 GN=PDCD6IP PE=1 SV=1	HUMAN	2	Q8WUM4
817	2.42	2.51	3.513	3.513	2.108	sp|Q8IXQ6|PARP9_HUMAN	Poly [ADP-ribose] polymerase 9 OS=Homo sapiens OX=9606 GN=PARP9 PE=1 SV=2	HUMAN	2	Q8IXQ6
818	2.39	15.82	40.16	26.86	22.87	sp|Q562R1|ACTBL_HUMAN	Beta-actin-like protein 2 OS=Homo sapiens OX=9606 GN=ACTBL2 PE=1 SV=2	HUMAN	13	Q562R1
819	2.39	2.48	13.78	11.11	11.11	sp|O75934|SPF27_HUMAN	Pre-mRNA-splicing factor SPF27 OS=Homo sapiens OX=9606 GN=BCAS2 PE=1 SV=1	HUMAN	2	O75934
820	2.38	2.48	5.578	3.265	2.449	tr|J3QR07|J3QR07_HUMAN	YTH domain-containing protein 1 OS=Homo sapiens OX=9606 GN=YTHDC1 PE=1 SV=1	HUMAN	2	J3QR07
821	2.38	2.41	6.413	4.81	2.605	tr|H7C3A1|H7C3A1_HUMAN	Serrate RNA effector molecule homolog (Fragment) OS=Homo sapiens OX=9606 GN=SRRT PE=1 SV=1	HUMAN	1	H7C3A1
822	2.37	2.4	4.712	4.712	1.178	sp|P01833|PIGR_HUMAN	Polymeric immunoglobulin receptor OS=Homo sapiens OX=9606 GN=PIGR PE=1 SV=4	HUMAN	1	P01833
823	2.37	2.39	9.615	9.615	4.808	tr|F8W9U3|F8W9U3_HUMAN	Protein ABHD14B OS=Homo sapiens OX=9606 GN=ABHD14B PE=1 SV=1	HUMAN	1	F8W9U3
824	2.35	2.43	17.54	9.005	9.005	sp|O95816|BAG2_HUMAN	BAG family molecular chaperone regulator 2 OS=Homo sapiens OX=9606 GN=BAG2 PE=1 SV=1	HUMAN	2	O95816
825	2.35	2.38	5.491	3.468	1.156	sp|O95373|IPO7_HUMAN	Importin-7 OS=Homo sapiens OX=9606 GN=IPO7 PE=1 SV=1	HUMAN	1	O95373
826	2.35	2.38	18.08	8.118	4.428	sp|Q9Y5M8|SRPRB_HUMAN	Signal recognition particle receptor subunit beta OS=Homo sapiens OX=9606 GN=SRPRB PE=1 SV=3	HUMAN	1	Q9Y5M8
827	2.35	2.38	5.903	5.903	3.472	tr|Q32MN6|Q32MN6_HUMAN	TATA-box-binding protein OS=Homo sapiens OX=9606 GN=TBP PE=1 SV=1	HUMAN	1	Q32MN6
828	2.33	2.41	4.95	2.97	1.114	sp|P25205|MCM3_HUMAN	DNA replication licensing factor MCM3 OS=Homo sapiens OX=9606 GN=MCM3 PE=1 SV=3	HUMAN	1	P25205
829	2.32	2.45	10.25	7.764	3.106	sp|Q00577|PURA_HUMAN	Transcriptional activator protein Pur-alpha OS=Homo sapiens OX=9606 GN=PURA PE=1 SV=2	HUMAN	1	Q00577
830	2.32	2.41	7.951	7.951	5.81	sp|O75436|VP26A_HUMAN	Vacuolar protein sorting-associated protein 26A OS=Homo sapiens OX=9606 GN=VPS26A PE=1 SV=2	HUMAN	2	O75436
831	2.31	2.42	14.52	10.22	8.065	tr|I3L504|I3L504_HUMAN	Eukaryotic translation initiation factor 5A-1 OS=Homo sapiens OX=9606 GN=EIF5A PE=1 SV=1	HUMAN	2	I3L504
832	2.31	2.34	0.8259	0.8259	0.2873	sp|O75691|UTP20_HUMAN	Small subunit processome component 20 homolog OS=Homo sapiens OX=9606 GN=UTP20 PE=1 SV=3	HUMAN	1	O75691
833	2.29	2.31	3.463	3.463	1.299	sp|Q08188|TGM3_HUMAN	Protein-glutamine gamma-glutamyltransferase E OS=Homo sapiens OX=9606 GN=TGM3 PE=1 SV=4	HUMAN	1	Q08188
834	2.28	2.38	25.4	19.05	13.76	sp|Q9NRV9|HEBP1_HUMAN	Heme-binding protein 1 OS=Homo sapiens OX=9606 GN=HEBP1 PE=1 SV=1	HUMAN	2	Q9NRV9
835	2.28	2.37	17.75	8.876	8.876	tr|J3QLE5|J3QLE5_HUMAN	Small nuclear ribonucleoprotein-associated protein N (Fragment) OS=Homo sapiens OX=9606 GN=SNRPN PE=1 SV=1	HUMAN	2	J3QLE5
836	2.28	2.37	7.5	7.5	7.5	tr|F8VYY9|F8VYY9_HUMAN	5'-AMP-activated protein kinase subunit gamma-1 OS=Homo sapiens OX=9606 GN=PRKAG1 PE=1 SV=1	HUMAN	2	F8VYY9
837	2.28	2.31	8.949	3.891	3.502	sp|P82914|RT15_HUMAN	28S ribosomal protein S15, mitochondrial OS=Homo sapiens OX=9606 GN=MRPS15 PE=1 SV=1	HUMAN	1	P82914
838	2.27	4.54	0.4668	0.1	0.04723	tr|A0A0A0MTS7|A0A0A0MTS7_HUMAN	Titin OS=Homo sapiens OX=9606 GN=TTN PE=1 SV=1	HUMAN	2	A0A0A0MTS7
839	2.27	2.29	18.27	18.27	11.54	tr|F8VV32|F8VV32_HUMAN	Lysozyme OS=Homo sapiens OX=9606 GN=LYZ PE=1 SV=1	HUMAN	1	F8VV32
840	2.26	2.29	6.436	4.703	2.97	tr|J3QR68|J3QR68_HUMAN	Haptoglobin (Fragment) OS=Homo sapiens OX=9606 GN=HP PE=1 SV=1	HUMAN	1	J3QR68
841	2.26	2.29	12.98	12.98	7.634	tr|E9PPJ5|E9PPJ5_HUMAN	Midkine (Fragment) OS=Homo sapiens OX=9606 GN=MDK PE=1 SV=1	HUMAN	1	E9PPJ5
842	2.26	2.28	28.07	28.07	28.07	sp|P15515|HIS1_HUMAN	Histatin-1 OS=Homo sapiens OX=9606 GN=HTN1 PE=1 SV=2	HUMAN	2	P15515
843	2.24	2.28	6.444	4.296	2.625	sp|Q7L1Q6|BZW1_HUMAN	Basic leucine zipper and W2 domain-containing protein 1 OS=Homo sapiens OX=9606 GN=BZW1 PE=1 SV=1	HUMAN	1	Q7L1Q6
844	2.21	2.23	11.54	7.949	3.333	sp|P08559|ODPA_HUMAN	Pyruvate dehydrogenase E1 component subunit alpha, somatic form, mitochondrial OS=Homo sapiens OX=9606 GN=PDHA1 PE=1 SV=3	HUMAN	1	P08559
845	2.2	2.22	13.5	6.407	2.746	sp|Q9UN37|VPS4A_HUMAN	Vacuolar protein sorting-associated protein 4A OS=Homo sapiens OX=9606 GN=VPS4A PE=1 SV=1	HUMAN	1	Q9UN37
846	2.2	2.21	6.452	6.452	4.194	sp|O00487|PSDE_HUMAN	26S proteasome non-ATPase regulatory subunit 14 OS=Homo sapiens OX=9606 GN=PSMD14 PE=1 SV=1	HUMAN	1	O00487
847	2.19	2.21	15.1	10.42	6.25	sp|Q9Y3B7|RM11_HUMAN	39S ribosomal protein L11, mitochondrial OS=Homo sapiens OX=9606 GN=MRPL11 PE=1 SV=1	HUMAN	1	Q9Y3B7
848	2.18	2.2	11.92	9.934	3.311	tr|H0YI20|H0YI20_HUMAN	2'-5'-oligoadenylate synthase 1 (Fragment) OS=Homo sapiens OX=9606 GN=OAS1 PE=1 SV=1	HUMAN	1	H0YI20
849	2.17	2.31	7.259	2.817	2.817	sp|Q8N163|CCAR2_HUMAN	Cell cycle and apoptosis regulator protein 2 OS=Homo sapiens OX=9606 GN=CCAR2 PE=1 SV=2	HUMAN	3	Q8N163
850	2.17	2.27	4.074	2.813	0.9699	tr|V9GYM8|V9GYM8_HUMAN	Rho guanine nucleotide exchange factor 2 OS=Homo sapiens OX=9606 GN=ARHGEF2 PE=1 SV=1	HUMAN	1	V9GYM8
851	2.16	2.17	4.453	4.453	2.429	sp|O60701|UGDH_HUMAN	UDP-glucose 6-dehydrogenase OS=Homo sapiens OX=9606 GN=UGDH PE=1 SV=1	HUMAN	1	O60701
852	2.15	2.16	5.556	4.406	1.916	sp|Q8N884|CGAS_HUMAN	Cyclic GMP-AMP synthase OS=Homo sapiens OX=9606 GN=CGAS PE=1 SV=2	HUMAN	1	Q8N884
853	2.14	6.43	7.525	6.761	3.162	tr|A0A0G2JS82|A0A0G2JS82_HUMAN	AP-2 complex subunit alpha-2 (Fragment) OS=Homo sapiens OX=9606 GN=AP2A2 PE=1 SV=1	HUMAN	3	A0A0G2JS82
854	2.14	5.37	24.01	15.82	10.73	sp|P08754|GNAI3_HUMAN	Guanine nucleotide-binding protein G(k) subunit alpha OS=Homo sapiens OX=9606 GN=GNAI3 PE=1 SV=3	HUMAN	3	P08754
855	2.14	3.29	6.497	5.226	2.684	tr|E7ER44|E7ER44_HUMAN	Lactotransferrin OS=Homo sapiens OX=9606 GN=LTF PE=1 SV=1	HUMAN	2	E7ER44
856	2.14	2.16	4.57	2.688	1.613	tr|F5GZP6|F5GZP6_HUMAN	Liprin-beta-1 (Fragment) OS=Homo sapiens OX=9606 GN=PPFIBP1 PE=1 SV=1	HUMAN	1	F5GZP6
857	2.14	2.16	17.2	12.74	7.643	tr|D6RHJ6|D6RHJ6_HUMAN	Immunoglobulin J chain (Fragment) OS=Homo sapiens OX=9606 GN=JCHAIN PE=1 SV=1	HUMAN	1	D6RHJ6
858	2.14	2.16	15.22	9.239	4.891	tr|C9J2Q4|C9J2Q4_HUMAN	Septin-2 (Fragment) OS=Homo sapiens OX=9606 GN=SEPT2 PE=1 SV=1	HUMAN	1	C9J2Q4
859	2.14	2.16	4.104	3.01	2.052	sp|Q13823|NOG2_HUMAN	Nucleolar GTP-binding protein 2 OS=Homo sapiens OX=9606 GN=GNL2 PE=1 SV=1	HUMAN	1	Q13823
860	2.14	2.15	15.48	8.333	5.159	tr|A8MVI5|A8MVI5_HUMAN	Pre-mRNA-splicing factor ISY1 homolog OS=Homo sapiens OX=9606 GN=ISY1 PE=1 SV=1	HUMAN	1	A8MVI5
861	2.13	2.15	3.142	1.187	0.7682	sp|Q14191|WRN_HUMAN	Werner syndrome ATP-dependent helicase OS=Homo sapiens OX=9606 GN=WRN PE=1 SV=2	HUMAN	1	Q14191
862	2.13	2.15	9.921	9.921	5.159	tr|G3V5Z7|G3V5Z7_HUMAN	Proteasome subunit alpha type OS=Homo sapiens OX=9606 GN=PSMA6 PE=1 SV=1	HUMAN	1	G3V5Z7
863	2.13	2.14	7.547	3.962	1.887	tr|A0A286YEX4|A0A286YEX4_HUMAN	Nuclear factor 1 OS=Homo sapiens OX=9606 GN=NFIC PE=1 SV=1	HUMAN	1	A0A286YEX4
864	2.12	12.22	18.94	18.94	17.18	sp|P42167|LAP2B_HUMAN	Lamina-associated polypeptide 2, isoforms beta/gamma OS=Homo sapiens OX=9606 GN=TMPO PE=1 SV=2	HUMAN	6	P42167
865	2.12	2.18	1.718	0.4165	0.243	sp|Q9HC84|MUC5B_HUMAN	Mucin-5B OS=Homo sapiens OX=9606 GN=MUC5B PE=1 SV=3	HUMAN	1	Q9HC84
866	2.12	2.13	11.74	11.74	5.652	tr|K7ELG9|K7ELG9_HUMAN	Protein LSM12 homolog OS=Homo sapiens OX=9606 GN=LSM12 PE=1 SV=1	HUMAN	1	K7ELG9
867	2.12	2.13	6.009	6.009	3.863	sp|Q13283|G3BP1_HUMAN	Ras GTPase-activating protein-binding protein 1 OS=Homo sapiens OX=9606 GN=G3BP1 PE=1 SV=1	HUMAN	1	Q13283
868	2.11	2.2	6.545	6.545	6.545	tr|F5GYR3|F5GYR3_HUMAN	Probable 28S rRNA (cytosine(4447)-C(5))-methyltransferase (Fragment) OS=Homo sapiens OX=9606 GN=NOP2 PE=1 SV=1	HUMAN	2	F5GYR3
869	2.11	2.12	3.463	1.154	1.154	tr|A0A087WW66|A0A087WW66_HUMAN	26S proteasome non-ATPase regulatory subunit 1 OS=Homo sapiens OX=9606 GN=PSMD1 PE=1 SV=1	HUMAN	1	A0A087WW66
870	2.1	8.39	5.629	4.444	3.061	tr|A0A075B730|A0A075B730_HUMAN	Epiplakin OS=Homo sapiens OX=9606 GN=EPPK1 PE=1 SV=2	HUMAN	4	A0A075B730
871	2.1	4.12	3.455	2.372	1.547	sp|P12882|MYH1_HUMAN	Myosin-1 OS=Homo sapiens OX=9606 GN=MYH1 PE=1 SV=3	HUMAN	3	P12882
872	2.1	2.29	7.087	7.087	4.462	sp|Q9BYZ2|LDH6B_HUMAN	L-lactate dehydrogenase A-like 6B OS=Homo sapiens OX=9606 GN=LDHAL6B PE=1 SV=3	HUMAN	2	Q9BYZ2
873	2.1	2.11	4.043	4.043	2.34	tr|H0Y4R1|H0Y4R1_HUMAN	Inosine-5'-monophosphate dehydrogenase 2 (Fragment) OS=Homo sapiens OX=9606 GN=IMPDH2 PE=1 SV=1	HUMAN	1	H0Y4R1
874	2.09	2.1	10.57	6.911	4.065	sp|Q6DKI1|RL7L_HUMAN	60S ribosomal protein L7-like 1 OS=Homo sapiens OX=9606 GN=RPL7L1 PE=1 SV=1	HUMAN	1	Q6DKI1
875	2.09	2.1	5.643	3.612	2.257	sp|Q07666|KHDR1_HUMAN	KH domain-containing, RNA-binding, signal transduction-associated protein 1 OS=Homo sapiens OX=9606 GN=KHDRBS1 PE=1 SV=1	HUMAN	1	Q07666
876	2.09	2.1	10	10	5.556	sp|Q10589|BST2_HUMAN	Bone marrow stromal antigen 2 OS=Homo sapiens OX=9606 GN=BST2 PE=1 SV=1	HUMAN	1	Q10589
877	2.09	2.1	4.184	4.184	3.138	sp|P04004|VTNC_HUMAN	Vitronectin OS=Homo sapiens OX=9606 GN=VTN PE=1 SV=1	HUMAN	1	P04004
878	2.07	8.14	4.049	3.306	2.834	sp|P20742|PZP_HUMAN	Pregnancy zone protein OS=Homo sapiens OX=9606 GN=PZP PE=1 SV=4	HUMAN	6	P20742
879	2.07	2.09	10.26	5.572	5.572	sp|Q86W42|THOC6_HUMAN	THO complex subunit 6 homolog OS=Homo sapiens OX=9606 GN=THOC6 PE=1 SV=1	HUMAN	1	Q86W42
880	2.07	2.08	3.014	1.3	0.7092	tr|G5E9E7|G5E9E7_HUMAN	Tight junction protein 1 (Zona occludens 1), isoform CRA_e OS=Homo sapiens OX=9606 GN=TJP1 PE=1 SV=1	HUMAN	1	G5E9E7
881	2.07	2.08	21.55	21.55	13.79	tr|H3BS79|H3BS79_HUMAN	NEDD4-like E3 ubiquitin-protein ligase WWP2 OS=Homo sapiens OX=9606 GN=WWP2 PE=1 SV=1	HUMAN	1	H3BS79
882	2.07	2.08	16.35	16.35	10.58	sp|P84090|ERH_HUMAN	Enhancer of rudimentary homolog OS=Homo sapiens OX=9606 GN=ERH PE=1 SV=1	HUMAN	1	P84090
883	2.07	2.08	15.08	15.08	7.937	sp|P62318|SMD3_HUMAN	Small nuclear ribonucleoprotein Sm D3 OS=Homo sapiens OX=9606 GN=SNRPD3 PE=1 SV=1	HUMAN	1	P62318
884	2.06	2.06	4.107	1.422	1.422	sp|Q9UBL6|CPNE7_HUMAN	Copine-7 OS=Homo sapiens OX=9606 GN=CPNE7 PE=1 SV=1	HUMAN	1	Q9UBL6
885	2.05	2.13	5.311	2.124	2.124	sp|P28288|ABCD3_HUMAN	ATP-binding cassette sub-family D member 3 OS=Homo sapiens OX=9606 GN=ABCD3 PE=1 SV=1	HUMAN	1	P28288
886	2.05	2.06	6.792	3.279	3.279	tr|H7BYT1|H7BYT1_HUMAN	Casein kinase I isoform delta OS=Homo sapiens OX=9606 GN=CSNK1D PE=1 SV=2	HUMAN	1	H7BYT1
887	2.05	2.05	7.78	2.975	2.975	sp|P26641|EF1G_HUMAN	Elongation factor 1-gamma OS=Homo sapiens OX=9606 GN=EEF1G PE=1 SV=3	HUMAN	1	P26641
888	2.05	2.05	3.361	1.272	1.272	sp|P53396|ACLY_HUMAN	ATP-citrate synthase OS=Homo sapiens OX=9606 GN=ACLY PE=1 SV=3	HUMAN	1	P53396
889	2.04	9.68	5.252	3.925	3.206	tr|Q4R9M9|Q4R9M9_HUMAN	Kinesin family member 1Bbeta isoform II OS=Homo sapiens OX=9606 GN=KIF1B PE=1 SV=1	HUMAN	7	Q4R9M9
890	2.04	2.05	31.18	11.83	11.83	sp|P05109|S10A8_HUMAN	Protein S100-A8 OS=Homo sapiens OX=9606 GN=S100A8 PE=1 SV=1	HUMAN	1	P05109
891	2.04	2.04	6.615	3.502	3.502	tr|J3QSA9|J3QSA9_HUMAN	26S proteasome regulatory subunit 8 (Fragment) OS=Homo sapiens OX=9606 GN=PSMC5 PE=1 SV=1	HUMAN	1	J3QSA9
892	2.04	2.04	16.67	10.42	10.42	tr|F2Z388|F2Z388_HUMAN	60S ribosomal protein L35 OS=Homo sapiens OX=9606 GN=RPL35 PE=1 SV=1	HUMAN	1	F2Z388
893	2.03	6.04	18.57	15.24	15.24	tr|H0YA96|H0YA96_HUMAN	Heterogeneous nuclear ribonucleoprotein D0 (Fragment) OS=Homo sapiens OX=9606 GN=HNRNPD PE=1 SV=1	HUMAN	3	H0YA96
894	2.03	3.25	7.097	2.903	2.903	sp|Q03252|LMNB2_HUMAN	Lamin-B2 OS=Homo sapiens OX=9606 GN=LMNB2 PE=1 SV=4	HUMAN	2	Q03252
895	2.03	2.04	9.524	5.882	3.081	tr|A0A140T9R1|A0A140T9R1_HUMAN	Flotillin-1 (Fragment) OS=Homo sapiens OX=9606 GN=FLOT1 PE=1 SV=1	HUMAN	1	A0A140T9R1
896	2.03	2.04	0.5255	0.2056	0.2056	sp|Q12955|ANK3_HUMAN	Ankyrin-3 OS=Homo sapiens OX=9606 GN=ANK3 PE=1 SV=3	HUMAN	1	Q12955
897	2.03	2.04	12.93	8.844	8.844	tr|B1AHF3|B1AHF3_HUMAN	NADH-cytochrome b5 reductase 3 (Fragment) OS=Homo sapiens OX=9606 GN=CYB5R3 PE=1 SV=1	HUMAN	1	B1AHF3
898	2.03	2.03	2.934	0.7946	0.7946	sp|Q9H3S7|PTN23_HUMAN	Tyrosine-protein phosphatase non-receptor type 23 OS=Homo sapiens OX=9606 GN=PTPN23 PE=1 SV=1	HUMAN	1	Q9H3S7
899	2.03	2.03	17.07	7.927	7.927	tr|A0A087WYT3|A0A087WYT3_HUMAN	Prostaglandin E synthase 3 OS=Homo sapiens OX=9606 GN=PTGES3 PE=1 SV=1	HUMAN	1	A0A087WYT3
900	2.03	2.03	3.197	2.174	1.279	sp|Q08AM6|VAC14_HUMAN	Protein VAC14 homolog OS=Homo sapiens OX=9606 GN=VAC14 PE=1 SV=1	HUMAN	1	Q08AM6
901	2.03	2.03	10.7	3.721	3.721	tr|A0A0B4J231|A0A0B4J231_HUMAN	Immunoglobulin lambda-like polypeptide 5 OS=Homo sapiens OX=9606 GN=IGLL5 PE=1 SV=1	HUMAN	1	A0A0B4J231
902	2.03	2.03	18.38	10.29	10.29	sp|P47929|LEG7_HUMAN	Galectin-7 OS=Homo sapiens OX=9606 GN=LGALS7 PE=1 SV=2	HUMAN	1	P47929
903	2.03	2.03	1.305	0.8701	0.8701	sp|P11047|LAMC1_HUMAN	Laminin subunit gamma-1 OS=Homo sapiens OX=9606 GN=LAMC1 PE=1 SV=3	HUMAN	1	P11047
904	2.02	22.12	48.58	43.72	34.01	tr|K7ENT6|K7ENT6_HUMAN	Tropomyosin alpha-4 chain OS=Homo sapiens OX=9606 GN=TPM4 PE=1 SV=2	HUMAN	15	K7ENT6
905	2.02	2.03	40	14.29	14.29	sp|P63173|RL38_HUMAN	60S ribosomal protein L38 OS=Homo sapiens OX=9606 GN=RPL38 PE=1 SV=2	HUMAN	1	P63173
906	2.02	2.03	11.45	5.051	5.051	tr|C9JG87|C9JG87_HUMAN	39S ribosomal protein L39, mitochondrial (Fragment) OS=Homo sapiens OX=9606 GN=MRPL39 PE=1 SV=1	HUMAN	1	C9JG87
907	2.02	2.02	7.554	3.957	3.957	tr|F6WQW2|F6WQW2_HUMAN	Ran-specific GTPase-activating protein OS=Homo sapiens OX=9606 GN=RANBP1 PE=1 SV=1	HUMAN	1	F6WQW2
908	2.02	2.02	7.456	4.386	4.386	tr|C9J2C4|C9J2C4_HUMAN	DnaJ homolog subfamily B member 6 (Fragment) OS=Homo sapiens OX=9606 GN=DNAJB6 PE=1 SV=1	HUMAN	1	C9J2C4
909	2.02	2.02	9.896	6.771	6.771	sp|Q07812|BAX_HUMAN	Apoptosis regulator BAX OS=Homo sapiens OX=9606 GN=BAX PE=1 SV=1	HUMAN	1	Q07812
910	2.02	2.02	4.737	2.895	2.895	sp|P39748|FEN1_HUMAN	Flap endonuclease 1 OS=Homo sapiens OX=9606 GN=FEN1 PE=1 SV=1	HUMAN	1	P39748
911	2.01	64.86	32.85	29.62	24.88	tr|J3KP06|J3KP06_HUMAN	LIM domain only protein 7 OS=Homo sapiens OX=9606 GN=LMO7 PE=1 SV=2	HUMAN	31	J3KP06
912	2.01	15.38	19.18	14.68	11.35	sp|Q14CN4|K2C72_HUMAN	Keratin, type II cytoskeletal 72 OS=Homo sapiens OX=9606 GN=KRT72 PE=1 SV=2	HUMAN	10	Q14CN4
913	2.01	2.16	3.839	1.873	1.217	sp|Q5M775|CYTSB_HUMAN	Cytospin-B OS=Homo sapiens OX=9606 GN=SPECC1 PE=1 SV=1	HUMAN	1	Q5M775
914	2.01	2.1	6.091	4.061	2.03	sp|P17812|PYRG1_HUMAN	CTP synthase 1 OS=Homo sapiens OX=9606 GN=CTPS1 PE=1 SV=2	HUMAN	1	P17812
915	2.01	2.1	3.605	3.605	1.898	sp|P04040|CATA_HUMAN	Catalase OS=Homo sapiens OX=9606 GN=CAT PE=1 SV=3	HUMAN	1	P04040
916	2.01	2.02	5.322	3.641	3.641	sp|Q8NFJ5|RAI3_HUMAN	Retinoic acid-induced protein 3 OS=Homo sapiens OX=9606 GN=GPRC5A PE=1 SV=2	HUMAN	1	Q8NFJ5
917	2.01	2.02	10.33	3.306	3.306	sp|P31944|CASPE_HUMAN	Caspase-14 OS=Homo sapiens OX=9606 GN=CASP14 PE=1 SV=2	HUMAN	1	P31944
918	2.01	2.01	1.775	0.47	0.47	tr|A0A2R8Y5P9|A0A2R8Y5P9_HUMAN	Protein Shroom3 OS=Homo sapiens OX=9606 GN=SHROOM3 PE=4 SV=1	HUMAN	1	A0A2R8Y5P9
919	2.01	2.01	2.571	1.624	1.624	tr|B4DKY1|B4DKY1_HUMAN	Cysteine--tRNA ligase, cytoplasmic OS=Homo sapiens OX=9606 GN=CARS PE=1 SV=1	HUMAN	1	B4DKY1
920	2.01	2.01	8.547	5.128	5.128	sp|Q9NXV2|KCTD5_HUMAN	BTB/POZ domain-containing protein KCTD5 OS=Homo sapiens OX=9606 GN=KCTD5 PE=1 SV=1	HUMAN	1	Q9NXV2
921	2.01	2.01	2.183	2.046	2.046	sp|Q9HCM4|E41L5_HUMAN	Band 4.1-like protein 5 OS=Homo sapiens OX=9606 GN=EPB41L5 PE=1 SV=3	HUMAN	1	Q9HCM4
922	2.01	2.01	12.68	7.042	7.042	sp|Q92522|H1X_HUMAN	Histone H1x OS=Homo sapiens OX=9606 GN=H1FX PE=1 SV=1	HUMAN	1	Q92522
923	2.01	2.01	5.808	3.03	3.03	sp|Q15007|FL2D_HUMAN	Pre-mRNA-splicing regulator WTAP OS=Homo sapiens OX=9606 GN=WTAP PE=1 SV=2	HUMAN	1	Q15007
924	2.01	2.01	1.887	0.9434	0.9434	sp|Q13224|NMDE2_HUMAN	Glutamate receptor ionotropic, NMDA 2B OS=Homo sapiens OX=9606 GN=GRIN2B PE=1 SV=3	HUMAN	1	Q13224
925	2.01	2.01	5.319	2.66	2.66	sp|P50453|SPB9_HUMAN	Serpin B9 OS=Homo sapiens OX=9606 GN=SERPINB9 PE=1 SV=1	HUMAN	1	P50453
926	2	23.93	20.51	20.51	17.24	sp|O95678|K2C75_HUMAN	Keratin, type II cytoskeletal 75 OS=Homo sapiens OX=9606 GN=KRT75 PE=1 SV=2	HUMAN	14	O95678
927	2	15.88	25.65	25.65	18.32	tr|B7Z645|B7Z645_HUMAN	Synaptotagmin binding, cytoplasmic RNA interacting protein, isoform CRA_b OS=Homo sapiens OX=9606 GN=SYNCRIP PE=1 SV=1	HUMAN	8	B7Z645
928	2	12.14	27.22	25.34	21.29	tr|H0YME6|H0YME6_HUMAN	Kinesin-like protein KIF23 OS=Homo sapiens OX=9606 GN=KIF23 PE=1 SV=1	HUMAN	7	H0YME6
929	2	11.51	46.26	46.26	46.26	sp|P02042|HBD_HUMAN	Hemoglobin subunit delta OS=Homo sapiens OX=9606 GN=HBD PE=1 SV=2	HUMAN	7	P02042
930	2	10	21.54	21.54	21.54	tr|A0A1W2PRZ0|A0A1W2PRZ0_HUMAN	HLA class I histocompatibility antigen, Cw-6 alpha chain OS=Homo sapiens OX=9606 GN=HLA-C PE=1 SV=1	HUMAN	5	A0A1W2PRZ0
931	2	6	41.46	41.46	41.46	tr|H0Y3Y6|H0Y3Y6_HUMAN	Serine/threonine-protein phosphatase PP1-beta catalytic subunit (Fragment) OS=Homo sapiens OX=9606 GN=PPP1CB PE=4 SV=1	HUMAN	3	H0Y3Y6
932	2	5.51	21.31	21.31	21.31	tr|C9J0D1|C9J0D1_HUMAN	Histone H2A OS=Homo sapiens OX=9606 GN=H2AFV PE=1 SV=1	HUMAN	3	C9J0D1
933	2	4	28.99	28.99	28.99	tr|K7ELP0|K7ELP0_HUMAN	Tropomyosin alpha-4 chain (Fragment) OS=Homo sapiens OX=9606 GN=TPM4 PE=1 SV=1	HUMAN	3	K7ELP0
934	2	3.66	15.15	15.15	11.11	sp|Q9Y6B6|SAR1B_HUMAN	GTP-binding protein SAR1b OS=Homo sapiens OX=9606 GN=SAR1B PE=1 SV=1	HUMAN	2	Q9Y6B6
935	2	2.04	4.482	2.521	2.521	tr|A0A0A0MS54|A0A0A0MS54_HUMAN	cAMP-dependent protein kinase catalytic subunit beta OS=Homo sapiens OX=9606 GN=PRKACB PE=1 SV=1	HUMAN	1	A0A0A0MS54
936	2	2.03	23.58	9.434	9.434	sp|P0DOY3|IGLC3_HUMAN	Immunoglobulin lambda constant 3 OS=Homo sapiens OX=9606 GN=IGLC3 PE=1 SV=1	HUMAN	1	P0DOY3
937	2	2.02	4.1	1.464	1.464	sp|Q155Q3|DIXC1_HUMAN	Dixin OS=Homo sapiens OX=9606 GN=DIXDC1 PE=1 SV=2	HUMAN	1	Q155Q3
938	2	2.01	0.4555	0.2277	0.2277	sp|P98160|PGBM_HUMAN	Basement membrane-specific heparan sulfate proteoglycan core protein OS=Homo sapiens OX=9606 GN=HSPG2 PE=1 SV=4	HUMAN	1	P98160
939	2	2	5.777	4.582	3.386	tr|H0YFP6|H0YFP6_HUMAN	Polyamine-modulated factor 1-binding protein 1 (Fragment) OS=Homo sapiens OX=9606 GN=PMFBP1 PE=1 SV=1	HUMAN	1	H0YFP6
940	2	2	8.101	3.073	3.073	sp|Q9UBS4|DJB11_HUMAN	DnaJ homolog subfamily B member 11 OS=Homo sapiens OX=9606 GN=DNAJB11 PE=1 SV=1	HUMAN	1	Q9UBS4
941	2	2	13.38	6.369	6.369	tr|M0R2F8|M0R2F8_HUMAN	Mitochondrial import inner membrane translocase subunit TIM50 OS=Homo sapiens OX=9606 GN=TIMM50 PE=1 SV=2	HUMAN	1	M0R2F8
942	2	2	6.957	4.348	4.348	tr|A2A2L6|A2A2L6_HUMAN	Replication termination factor 2 OS=Homo sapiens OX=9606 GN=RTF2 PE=1 SV=1	HUMAN	1	A2A2L6
943	2	2	2.166	1.324	1.324	sp|Q96MT3|PRIC1_HUMAN	Prickle-like protein 1 OS=Homo sapiens OX=9606 GN=PRICKLE1 PE=1 SV=2	HUMAN	1	Q96MT3
944	2	2	10.49	6.79	6.79	sp|Q5VSP4|LC1L1_HUMAN	Putative lipocalin 1-like protein 1 OS=Homo sapiens OX=9606 GN=LCN1P1 PE=5 SV=1	HUMAN	1	Q5VSP4
945	2	2	4.848	4.848	3.03	sp|P31276|HXC13_HUMAN	Homeobox protein Hox-C13 OS=Homo sapiens OX=9606 GN=HOXC13 PE=1 SV=3	HUMAN	1	P31276
946	2	2	5.316	5.316	3.797	sp|P31153|METK2_HUMAN	S-adenosylmethionine synthase isoform type-2 OS=Homo sapiens OX=9606 GN=MAT2A PE=1 SV=1	HUMAN	1	P31153
947	2	2	15.58	9.091	9.091	sp|P00441|SODC_HUMAN	Superoxide dismutase [Cu-Zn] OS=Homo sapiens OX=9606 GN=SOD1 PE=1 SV=2	HUMAN	1	P00441
948	2	2	3.696	2.053	2.053	RRRRRtr|B1AMR4|B1AMR4_HUMAN	REVERSED Cdc42 guanine nucleotide exchange factor (GEF) 9, isoform CRA_c OS=Homo sapiens OX=9606 GN=ARHGEF9 PE=1 SV=2	HUMAN	1	B1AMR4
949	2	2	5.35	5.35	5.35	tr|Q96DC0|Q96DC0_HUMAN	DCI protein OS=Homo sapiens OX=9606 GN=ECI1 PE=1 SV=1	HUMAN	1	Q96DC0
950	2	2	6.915	6.915	6.915	tr|Q5W0H4|Q5W0H4_HUMAN	Translationally-controlled tumor protein OS=Homo sapiens OX=9606 GN=TPT1 PE=1 SV=1	HUMAN	1	Q5W0H4
951	2	2	12.38	12.38	12.38	tr|J3KSN1|J3KSN1_HUMAN	LIM and SH3 domain protein 1 (Fragment) OS=Homo sapiens OX=9606 GN=LASP1 PE=1 SV=1	HUMAN	1	J3KSN1
952	2	2	6.358	6.358	6.358	tr|J3KS05|J3KS05_HUMAN	Chromobox protein homolog 1 (Fragment) OS=Homo sapiens OX=9606 GN=CBX1 PE=1 SV=8	HUMAN	1	J3KS05
953	2	2	5.461	5.461	5.461	tr|J3KNC3|J3KNC3_HUMAN	Single-pass membrane and coiled-coil domain-containing protein 2 OS=Homo sapiens OX=9606 GN=SMCO2 PE=4 SV=1	HUMAN	1	J3KNC3
954	2	2	1.434	1.434	1.434	tr|I3L0E4|I3L0E4_HUMAN	Ubiquitin carboxyl-terminal hydrolase 17-like protein 10 OS=Homo sapiens OX=9606 GN=USP17L10 PE=3 SV=2	HUMAN	1	I3L0E4
955	2	2	1.926	1.926	1.926	tr|H7C3G7|H7C3G7_HUMAN	CWF19-like protein 2 (Fragment) OS=Homo sapiens OX=9606 GN=CWF19L2 PE=1 SV=1	HUMAN	1	H7C3G7
956	2	2	4.444	4.444	4.444	tr|H7C0V0|H7C0V0_HUMAN	m-AAA protease-interacting protein 1, mitochondrial (Fragment) OS=Homo sapiens OX=9606 GN=MAIP1 PE=1 SV=1	HUMAN	1	H7C0V0
957	2	2	21.62	21.62	21.62	tr|H7BYV1|H7BYV1_HUMAN	Interferon-induced transmembrane protein 2 (Fragment) OS=Homo sapiens OX=9606 GN=IFITM2 PE=4 SV=1	HUMAN	1	H7BYV1
958	2	2	7.109	7.109	7.109	tr|H3BV80|H3BV80_HUMAN	RNA-binding protein with serine-rich domain 1 OS=Homo sapiens OX=9606 GN=RNPS1 PE=1 SV=2	HUMAN	1	H3BV80
959	2	2	3.5	3.5	3.5	tr|H3BS72|H3BS72_HUMAN	Very-long-chain (3R)-3-hydroxyacyl-CoA dehydratase OS=Homo sapiens OX=9606 GN=HACD3 PE=1 SV=1	HUMAN	1	H3BS72
960	2	2	5.333	5.333	5.333	tr|H0YD33|H0YD33_HUMAN	Calpastatin (Fragment) OS=Homo sapiens OX=9606 GN=CAST PE=1 SV=1	HUMAN	1	H0YD33
961	2	2	6.211	6.211	6.211	tr|H0Y8X0|H0Y8X0_HUMAN	Protein DEK (Fragment) OS=Homo sapiens OX=9606 GN=DEK PE=1 SV=1	HUMAN	1	H0Y8X0
962	2	2	5.34	5.34	5.34	tr|H0Y886|H0Y886_HUMAN	NADH dehydrogenase [ubiquinone] 1 beta subcomplex subunit 5, mitochondrial (Fragment) OS=Homo sapiens OX=9606 GN=NDUFB5 PE=1 SV=1	HUMAN	1	H0Y886
963	2	2	12.7	12.7	12.7	tr|H0Y2X1|H0Y2X1_HUMAN	Chromosome 17 open reading frame 62, isoform CRA_c OS=Homo sapiens OX=9606 GN=CYBC1 PE=1 SV=1	HUMAN	1	H0Y2X1
964	2	2	2.143	2.143	2.143	tr|G5E9U9|G5E9U9_HUMAN	Poly (ADP-ribose) polymerase family, member 12, isoform CRA_a OS=Homo sapiens OX=9606 GN=PARP12 PE=1 SV=1	HUMAN	1	G5E9U9
965	2	2	6.915	6.915	6.915	tr|G5E9Q6|G5E9Q6_HUMAN	Profilin OS=Homo sapiens OX=9606 GN=PFN2 PE=1 SV=1	HUMAN	1	G5E9Q6
966	2	2	3.719	3.719	3.719	tr|G3V5Q1|G3V5Q1_HUMAN	DNA-(apurinic or apyrimidinic site) lyase (Fragment) OS=Homo sapiens OX=9606 GN=APEX1 PE=1 SV=1	HUMAN	1	G3V5Q1
967	2	2	1.736	1.736	1.736	tr|G3V325|G3V325_HUMAN	ATP5MF-PTCD1 readthrough OS=Homo sapiens OX=9606 GN=ATP5MF-PTCD1 PE=4 SV=1	HUMAN	1	G3V325
968	2	2	9.244	9.244	9.244	tr|F8W651|F8W651_HUMAN	Coatomer subunit zeta-1 OS=Homo sapiens OX=9606 GN=COPZ1 PE=1 SV=1	HUMAN	1	F8W651
969	2	2	0.8511	0.8511	0.8511	tr|F6RY50|F6RY50_HUMAN	Signal-induced proliferation-associated protein 1 OS=Homo sapiens OX=9606 GN=SIPA1 PE=1 SV=1	HUMAN	1	F6RY50
970	2	2	16.88	16.88	16.88	tr|F5H7F6|F5H7F6_HUMAN	Microsomal glutathione S-transferase 1 (Fragment) OS=Homo sapiens OX=9606 GN=MGST1 PE=1 SV=1	HUMAN	1	F5H7F6
971	2	2	0.9129	0.9129	0.9129	tr|F5GXF9|F5GXF9_HUMAN	AF4/FMR2 family member 1 OS=Homo sapiens OX=9606 GN=AFF1 PE=1 SV=2	HUMAN	1	F5GXF9
972	2	2	7.721	7.721	7.721	tr|F2Z2Y4|F2Z2Y4_HUMAN	Pyridoxal kinase OS=Homo sapiens OX=9606 GN=PDXK PE=1 SV=1	HUMAN	1	F2Z2Y4
973	2	2	10.2	10.2	10.2	tr|E9PR30|E9PR30_HUMAN	40S ribosomal protein S30 OS=Homo sapiens OX=9606 GN=FAU PE=1 SV=1	HUMAN	1	E9PR30
974	2	2	5.946	5.946	5.946	tr|E9PQX9|E9PQX9_HUMAN	Dr1-associated corepressor OS=Homo sapiens OX=9606 GN=DRAP1 PE=1 SV=1	HUMAN	1	E9PQX9
975	2	2	1.375	1.375	1.375	tr|E9PFG7|E9PFG7_HUMAN	2-oxoglutarate dehydrogenase, mitochondrial OS=Homo sapiens OX=9606 GN=OGDH PE=1 SV=1	HUMAN	1	E9PFG7
976	2	2	3.55	3.55	3.55	tr|E5RHW4|E5RHW4_HUMAN	Erlin-2 (Fragment) OS=Homo sapiens OX=9606 GN=ERLIN2 PE=1 SV=1	HUMAN	1	E5RHW4
977	2	2	8.046	8.046	8.046	tr|C9JA28|C9JA28_HUMAN	Translocon-associated protein subunit gamma OS=Homo sapiens OX=9606 GN=SSR3 PE=1 SV=1	HUMAN	1	C9JA28
978	2	2	11.11	11.11	11.11	tr|C9J0E4|C9J0E4_HUMAN	Cystatin-A OS=Homo sapiens OX=9606 GN=CSTA PE=1 SV=1	HUMAN	1	C9J0E4
979	2	2	9.091	9.091	9.091	tr|B1AHD1|B1AHD1_HUMAN	NHP2-like protein 1 OS=Homo sapiens OX=9606 GN=SNU13 PE=1 SV=1	HUMAN	1	B1AHD1
980	2	2	1.136	1.136	1.136	tr|A0A087WW77|A0A087WW77_HUMAN	Lethal(2) giant larvae protein homolog 1 OS=Homo sapiens OX=9606 GN=LLGL1 PE=1 SV=1	HUMAN	1	A0A087WW77
981	2	2	14.46	14.46	14.46	tr|A0A087WUD3|A0A087WUD3_HUMAN	Oligosaccharyltransferase complex subunit OSTC OS=Homo sapiens OX=9606 GN=OSTC PE=1 SV=1	HUMAN	1	A0A087WUD3
982	2	2	6.627	6.627	6.627	sp|Q9Y3C6|PPIL1_HUMAN	Peptidyl-prolyl cis-trans isomerase-like 1 OS=Homo sapiens OX=9606 GN=PPIL1 PE=1 SV=1	HUMAN	1	Q9Y3C6
983	2	2	4.147	4.147	4.147	sp|Q9NY12|GAR1_HUMAN	H/ACA ribonucleoprotein complex subunit 1 OS=Homo sapiens OX=9606 GN=GAR1 PE=1 SV=1	HUMAN	1	Q9NY12
984	2	2	8.152	8.152	8.152	sp|Q9NV31|IMP3_HUMAN	U3 small nucleolar ribonucleoprotein protein IMP3 OS=Homo sapiens OX=9606 GN=IMP3 PE=1 SV=1	HUMAN	1	Q9NV31
985	2	2	5.607	5.607	5.607	sp|Q8WVE0|EFMT1_HUMAN	EEF1A lysine methyltransferase 1 OS=Homo sapiens OX=9606 GN=EEF1AKMT1 PE=1 SV=1	HUMAN	1	Q8WVE0
986	2	2	1.805	1.805	1.805	sp|Q86Y25|Z354C_HUMAN	Zinc finger protein 354C OS=Homo sapiens OX=9606 GN=ZNF354C PE=1 SV=1	HUMAN	1	Q86Y25
987	2	2	6.897	6.897	6.897	sp|Q6P1L8|RM14_HUMAN	39S ribosomal protein L14, mitochondrial OS=Homo sapiens OX=9606 GN=MRPL14 PE=1 SV=1	HUMAN	1	Q6P1L8
988	2	2	3.2	3.2	3.2	sp|Q5T750|XP32_HUMAN	Skin-specific protein 32 OS=Homo sapiens OX=9606 GN=XP32 PE=1 SV=1	HUMAN	1	Q5T750
989	2	2	1.119	1.119	1.119	sp|Q2NL82|TSR1_HUMAN	Pre-rRNA-processing protein TSR1 homolog OS=Homo sapiens OX=9606 GN=TSR1 PE=1 SV=1	HUMAN	1	Q2NL82
990	2	2	0.936	0.936	0.936	sp|Q14692|BMS1_HUMAN	Ribosome biogenesis protein BMS1 homolog OS=Homo sapiens OX=9606 GN=BMS1 PE=1 SV=1	HUMAN	1	Q14692
991	2	2	1.434	1.434	1.434	sp|Q13724|MOGS_HUMAN	Mannosyl-oligosaccharide glucosidase OS=Homo sapiens OX=9606 GN=MOGS PE=1 SV=5	HUMAN	1	Q13724
992	2	2	3.409	3.409	3.409	sp|Q13501|SQSTM_HUMAN	Sequestosome-1 OS=Homo sapiens OX=9606 GN=SQSTM1 PE=1 SV=1	HUMAN	1	Q13501
993	2	2	1.333	1.333	1.333	sp|Q00653|NFKB2_HUMAN	Nuclear factor NF-kappa-B p100 subunit OS=Homo sapiens OX=9606 GN=NFKB2 PE=1 SV=4	HUMAN	1	Q00653
994	2	2	11.96	11.96	11.96	sp|P62304|RUXE_HUMAN	Small nuclear ribonucleoprotein E OS=Homo sapiens OX=9606 GN=SNRPE PE=1 SV=1	HUMAN	1	P62304
995	2	2	3.717	3.717	3.717	sp|P49716|CEBPD_HUMAN	CCAAT/enhancer-binding protein delta OS=Homo sapiens OX=9606 GN=CEBPD PE=1 SV=2	HUMAN	1	P49716
996	2	2	12.79	12.79	12.79	sp|P49458|SRP09_HUMAN	Signal recognition particle 9 kDa protein OS=Homo sapiens OX=9606 GN=SRP9 PE=1 SV=2	HUMAN	1	P49458
997	2	2	1.399	1.399	1.399	sp|P45974|UBP5_HUMAN	Ubiquitin carboxyl-terminal hydrolase 5 OS=Homo sapiens OX=9606 GN=USP5 PE=1 SV=2	HUMAN	1	P45974
998	2	2	1.766	1.766	1.766	sp|P36957|ODO2_HUMAN	Dihydrolipoyllysine-residue succinyltransferase component of 2-oxoglutarate dehydrogenase complex, mitochondrial OS=Homo sapiens OX=9606 GN=DLST PE=1 SV=4	HUMAN	1	P36957
999	2	2	17.98	17.98	17.98	sp|P35321|SPR1A_HUMAN	Cornifin-A OS=Homo sapiens OX=9606 GN=SPRR1A PE=1 SV=2	HUMAN	1	P35321
1000	2	2	2.394	2.394	2.394	sp|P31948|STIP1_HUMAN	Stress-induced-phosphoprotein 1 OS=Homo sapiens OX=9606 GN=STIP1 PE=1 SV=1	HUMAN	1	P31948
1001	2	2	3.356	3.356	3.356	sp|P25311|ZA2G_HUMAN	Zinc-alpha-2-glycoprotein OS=Homo sapiens OX=9606 GN=AZGP1 PE=1 SV=2	HUMAN	1	P25311
1002	2	2	6.962	6.962	6.962	sp|P24666|PPAC_HUMAN	Low molecular weight phosphotyrosine protein phosphatase OS=Homo sapiens OX=9606 GN=ACP1 PE=1 SV=3	HUMAN	1	P24666
1003	2	2	0.2462	0.2462	0.2462	sp|P20930|FILA_HUMAN	Filaggrin OS=Homo sapiens OX=9606 GN=FLG PE=1 SV=3	HUMAN	1	P20930
1004	2	2	7.534	7.534	7.534	sp|P01034|CYTC_HUMAN	Cystatin-C OS=Homo sapiens OX=9606 GN=CST3 PE=1 SV=1	HUMAN	1	P01034
1005	2	2	2.474	2.474	2.474	sp|P01019|ANGT_HUMAN	Angiotensinogen OS=Homo sapiens OX=9606 GN=AGT PE=1 SV=1	HUMAN	1	P01019
1006	2	2	3.462	3.462	3.462	sp|P00918|CAH2_HUMAN	Carbonic anhydrase 2 OS=Homo sapiens OX=9606 GN=CA2 PE=1 SV=2	HUMAN	1	P00918
1007	2	2	4.527	4.527	4.527	sp|O95926|SYF2_HUMAN	Pre-mRNA-splicing factor SYF2 OS=Homo sapiens OX=9606 GN=SYF2 PE=1 SV=1	HUMAN	1	O95926
1008	2	2	13.48	13.48	13.48	sp|O75531|BAF_HUMAN	Barrier-to-autointegration factor OS=Homo sapiens OX=9606 GN=BANF1 PE=1 SV=1	HUMAN	1	O75531
1009	2	2	11.72	11.72	11.72	sp|O60783|RT14_HUMAN	28S ribosomal protein S14, mitochondrial OS=Homo sapiens OX=9606 GN=MRPS14 PE=1 SV=1	HUMAN	1	O60783

## Sheet: p16_in-solution
N	Unused	Total	%Cov	%Cov(50)	%Cov(95)	Accession	Name	Species	Peptides(95%)	UniProt ID
1	123.19	123.19	41.58	40.15	38.83	sp|P35579|MYH9_HUMAN	Myosin-9 OS=Homo sapiens OX=9606 GN=MYH9 PE=1 SV=4	HUMAN	68	P35579
2	46.1	46.1	29.09	28.27	24.84	tr|E9PDF6|E9PDF6_HUMAN	Unconventional myosin-Ib OS=Homo sapiens OX=9606 GN=MYO1B PE=1 SV=1	HUMAN	22	E9PDF6
3	35.77	39.77	31.09	31.09	31.09	tr|F5H6E2|F5H6E2_HUMAN	Unconventional myosin-Ic OS=Homo sapiens OX=9606 GN=MYO1C PE=1 SV=1	HUMAN	20	F5H6E2
4	28.69	28.69	70.67	67.73	59.73	sp|P63261|ACTG_HUMAN	Actin, cytoplasmic 2 OS=Homo sapiens OX=9606 GN=ACTG1 PE=1 SV=1	HUMAN	25	P63261
5	26	26	26.71	26.71	26.71	sp|P04264|K2C1_HUMAN	Keratin, type II cytoskeletal 1 OS=Homo sapiens OX=9606 GN=KRT1 PE=1 SV=6	HUMAN	15	P04264
6	22.56	22.56	28.77	28.77	27.57	sp|P13645|K1C10_HUMAN	Keratin, type I cytoskeletal 10 OS=Homo sapiens OX=9606 GN=KRT10 PE=1 SV=6	HUMAN	14	P13645
7	22.18	22.21	56.1	56.1	52.85	sp|P31946|1433B_HUMAN	14-3-3 protein beta/alpha OS=Homo sapiens OX=9606 GN=YWHAB PE=1 SV=3	HUMAN	14	P31946
8	18.02	20.02	32.3	30.64	30.64	sp|P05787|K2C8_HUMAN	Keratin, type II cytoskeletal 8 OS=Homo sapiens OX=9606 GN=KRT8 PE=1 SV=7	HUMAN	10	P05787
9	18	22.21	56.33	56.33	53.06	sp|P27348|1433T_HUMAN	14-3-3 protein theta OS=Homo sapiens OX=9606 GN=YWHAQ PE=1 SV=1	HUMAN	13	P27348
10	17.39	19.92	36.57	35.19	33.56	sp|Q04695|K1C17_HUMAN	Keratin, type I cytoskeletal 17 OS=Homo sapiens OX=9606 GN=KRT17 PE=1 SV=2	HUMAN	10	Q04695
11	16	16	67.23	67.23	67.23	tr|J3QRS3|J3QRS3_HUMAN	Myosin regulatory light chain 12A OS=Homo sapiens OX=9606 GN=MYL12A PE=1 SV=1	HUMAN	9	J3QRS3
12	15.6	15.62	15.82	15.82	15.82	sp|Q14134|TRI29_HUMAN	Tripartite motif-containing protein 29 OS=Homo sapiens OX=9606 GN=TRIM29 PE=1 SV=2	HUMAN	8	Q14134
13	14.97	23.15	10.48	9.919	9.919	sp|P35580|MYH10_HUMAN	Myosin-10 OS=Homo sapiens OX=9606 GN=MYH10 PE=1 SV=3	HUMAN	12	P35580
14	14.58	14.6	7.87	7.056	6.581	sp|P01023|A2MG_HUMAN	Alpha-2-macroglobulin OS=Homo sapiens OX=9606 GN=A2M PE=1 SV=3	HUMAN	7	P01023
15	14	14	59.21	59.21	59.21	tr|G8JLA2|G8JLA2_HUMAN	Myosin light polypeptide 6 OS=Homo sapiens OX=9606 GN=MYL6 PE=1 SV=1	HUMAN	8	G8JLA2
16	8.5	8.5	10.53	10.53	9.173	sp|Q96S55|WRIP1_HUMAN	ATPase WRNIP1 OS=Homo sapiens OX=9606 GN=WRNIP1 PE=1 SV=2	HUMAN	4	Q96S55
17	8.11	8.11	27.72	27.72	22.77	sp|P11802|CDK4_HUMAN	Cyclin-dependent kinase 4 OS=Homo sapiens OX=9606 GN=CDK4 PE=1 SV=2	HUMAN	4	P11802
18	8.04	8.04	49.2	49.2	49.2	tr|H0Y7A7|H0Y7A7_HUMAN	Calmodulin-2 (Fragment) OS=Homo sapiens OX=9606 GN=CALM2 PE=1 SV=1	HUMAN	7	H0Y7A7
19	8	12	10.17	10.17	10.17	sp|P35908|K22E_HUMAN	Keratin, type II cytoskeletal 2 epidermal OS=Homo sapiens OX=9606 GN=KRT2 PE=1 SV=2	HUMAN	6	P35908
20	8	12	17.06	17.06	17.06	sp|P08729|K2C7_HUMAN	Keratin, type II cytoskeletal 7 OS=Homo sapiens OX=9606 GN=KRT7 PE=1 SV=5	HUMAN	6	P08729
21	8	8	5.474	5.474	5.474	tr|H9KV75|H9KV75_HUMAN	Alpha-actinin-1 OS=Homo sapiens OX=9606 GN=ACTN1 PE=1 SV=1	HUMAN	4	H9KV75
22	8	8	21.21	21.21	21.21	tr|G3V576|G3V576_HUMAN	Heterogeneous nuclear ribonucleoproteins C1/C2 OS=Homo sapiens OX=9606 GN=HNRNPC PE=1 SV=1	HUMAN	4	G3V576
23	8	8	2.698	2.698	2.698	tr|G3V394|G3V394_HUMAN	Unconventional myosin-Va OS=Homo sapiens OX=9606 GN=MYO5A PE=1 SV=1	HUMAN	4	G3V394
24	8	8	40.78	40.78	40.78	sp|P62805|H4_HUMAN	Histone H4 OS=Homo sapiens OX=9606 GN=HIST1H4A PE=1 SV=2	HUMAN	4	P62805
25	8	8	33.97	33.97	33.97	sp|P42771|CDN2A_HUMAN	Cyclin-dependent kinase inhibitor 2A OS=Homo sapiens OX=9606 GN=CDKN2A PE=1 SV=2	HUMAN	5	P42771
26	8	8	8.252	8.252	8.252	sp|P20592|MX2_HUMAN	Interferon-induced GTP-binding protein Mx2 OS=Homo sapiens OX=9606 GN=MX2 PE=1 SV=1	HUMAN	4	P20592
27	7.27	7.37	10.06	10.06	10.06	sp|O76074|PDE5A_HUMAN	cGMP-specific 3',5'-cyclic phosphodiesterase OS=Homo sapiens OX=9606 GN=PDE5A PE=1 SV=2	HUMAN	4	O76074
28	7.18	7.28	26.42	26.42	26.42	sp|Q9NYL9|TMOD3_HUMAN	Tropomodulin-3 OS=Homo sapiens OX=9606 GN=TMOD3 PE=1 SV=1	HUMAN	4	Q9NYL9
29	6.46	6.47	23.59	18.66	11.62	tr|Q5TCU3|Q5TCU3_HUMAN	Tropomyosin beta chain OS=Homo sapiens OX=9606 GN=TPM2 PE=1 SV=1	HUMAN	3	Q5TCU3
30	6.01	6.01	16.79	11.75	11.75	tr|C9JKR2|C9JKR2_HUMAN	Albumin, isoform CRA_k OS=Homo sapiens OX=9606 GN=ALB PE=1 SV=1	HUMAN	3	C9JKR2
31	6	10.82	28.05	28.05	24.8	tr|E7EX29|E7EX29_HUMAN	14-3-3 protein zeta/delta (Fragment) OS=Homo sapiens OX=9606 GN=YWHAZ PE=1 SV=1	HUMAN	6	E7EX29
32	6	7.74	13.04	13.04	13.04	tr|F8VZY9|F8VZY9_HUMAN	Keratin, type I cytoskeletal 18 OS=Homo sapiens OX=9606 GN=KRT18 PE=1 SV=1	HUMAN	4	F8VZY9
33	6	6	15.45	15.45	15.45	tr|F8VVB9|F8VVB9_HUMAN	Tubulin alpha-1B chain (Fragment) OS=Homo sapiens OX=9606 GN=TUBA1B PE=1 SV=8	HUMAN	3	F8VVB9
34	6	6	5.665	5.665	5.665	sp|Q9UHB6|LIMA1_HUMAN	LIM domain and actin-binding protein 1 OS=Homo sapiens OX=9606 GN=LIMA1 PE=1 SV=1	HUMAN	3	Q9UHB6
35	6	6	43.85	43.85	43.85	sp|Q6FI13|H2A2A_HUMAN	Histone H2A type 2-A OS=Homo sapiens OX=9606 GN=HIST2H2AA3 PE=1 SV=3	HUMAN	4	Q6FI13
36	6	6	15.73	15.73	15.73	sp|P52907|CAZA1_HUMAN	F-actin-capping protein subunit alpha-1 OS=Homo sapiens OX=9606 GN=CAPZA1 PE=1 SV=3	HUMAN	3	P52907
37	6	6	3.802	3.802	3.802	sp|P46940|IQGA1_HUMAN	Ras GTPase-activating-like protein IQGAP1 OS=Homo sapiens OX=9606 GN=IQGAP1 PE=1 SV=1	HUMAN	3	P46940
38	5.03	5.23	19.88	19.88	19.88	tr|U3KQK0|U3KQK0_HUMAN	Histone H2B OS=Homo sapiens OX=9606 GN=HIST1H2BN PE=1 SV=1	HUMAN	5	U3KQK0
39	4.96	5.07	10.88	10.88	10.88	tr|A0A087WVQ9|A0A087WVQ9_HUMAN	Elongation factor 1-alpha 1 OS=Homo sapiens OX=9606 GN=EEF1A1 PE=1 SV=1	HUMAN	3	A0A087WVQ9
40	4.21	4.22	20.6	20.6	11.63	tr|B1AK88|B1AK88_HUMAN	Capping protein (Actin filament) muscle Z-line, beta, isoform CRA_d OS=Homo sapiens OX=9606 GN=CAPZB PE=1 SV=1	HUMAN	2	B1AK88
41	4.15	4.16	48.31	48.31	40.45	sp|O75531|BAF_HUMAN	Barrier-to-autointegration factor OS=Homo sapiens OX=9606 GN=BANF1 PE=1 SV=1	HUMAN	2	O75531
42	4	6.01	13.19	8.896	8.896	tr|Q6ZN40|Q6ZN40_HUMAN	Tropomyosin 1 (Alpha), isoform CRA_f OS=Homo sapiens OX=9606 GN=TPM1 PE=1 SV=1	HUMAN	3	Q6ZN40
43	4	4	7.258	7.258	7.258	tr|Q5ST81|Q5ST81_HUMAN	Tubulin beta chain OS=Homo sapiens OX=9606 GN=TUBB PE=1 SV=1	HUMAN	2	Q5ST81
44	4	4	13.17	13.17	13.17	tr|H7C0A3|H7C0A3_HUMAN	ARPC4-TTLL3 readthrough (Fragment) OS=Homo sapiens OX=9606 GN=ARPC4-TTLL3 PE=4 SV=1	HUMAN	2	H7C0A3
45	4	4	21.88	21.88	21.88	tr|H0YJH9|H0YJH9_HUMAN	Polyadenylate-binding protein 2 (Fragment) OS=Homo sapiens OX=9606 GN=PABPN1 PE=1 SV=1	HUMAN	2	H0YJH9
46	4	4	19.09	19.09	19.09	tr|G3V1N2|G3V1N2_HUMAN	HCG1745306, isoform CRA_a OS=Homo sapiens OX=9606 GN=HBA2 PE=1 SV=1	HUMAN	3	G3V1N2
47	4	4	4.913	4.913	4.913	tr|F8VZN8|F8VZN8_HUMAN	Protein phosphatase 1 regulatory subunit 12A (Fragment) OS=Homo sapiens OX=9606 GN=PPP1R12A PE=1 SV=1	HUMAN	2	F8VZN8
48	4	4	20.93	20.93	20.93	tr|E5RJB9|E5RJB9_HUMAN	Polyadenylate-binding protein 1 (Fragment) OS=Homo sapiens OX=9606 GN=PABPC1 PE=1 SV=1	HUMAN	2	E5RJB9
49	4	4	5.722	5.722	5.722	tr|B4DXW1|B4DXW1_HUMAN	Actin-related protein 3 OS=Homo sapiens OX=9606 GN=ACTR3 PE=1 SV=1	HUMAN	2	B4DXW1
50	4	4	9.962	9.962	9.962	tr|A0A087WUI2|A0A087WUI2_HUMAN	Heterogeneous nuclear ribonucleoproteins A2/B1 OS=Homo sapiens OX=9606 GN=HNRNPA2B1 PE=1 SV=1	HUMAN	2	A0A087WUI2
51	4	4	7.585	7.585	7.585	sp|Q12874|SF3A3_HUMAN	Splicing factor 3A subunit 3 OS=Homo sapiens OX=9606 GN=SF3A3 PE=1 SV=1	HUMAN	2	Q12874
52	4	4	10.42	10.42	10.42	sp|P62995|TRA2B_HUMAN	Transformer-2 protein homolog beta OS=Homo sapiens OX=9606 GN=TRA2B PE=1 SV=1	HUMAN	2	P62995
53	4	4	16	16	16	sp|O15144|ARPC2_HUMAN	Actin-related protein 2/3 complex subunit 2 OS=Homo sapiens OX=9606 GN=ARPC2 PE=1 SV=1	HUMAN	2	O15144
54	3.96	4	11.18	11.18	11.18	sp|P62269|RS18_HUMAN	40S ribosomal protein S18 OS=Homo sapiens OX=9606 GN=RPS18 PE=1 SV=3	HUMAN	2	P62269
55	3.74	3.89	6.698	6.698	6.698	tr|A0A0G2JIW1|A0A0G2JIW1_HUMAN	Heat shock 70 kDa protein 1B OS=Homo sapiens OX=9606 GN=HSPA1B PE=1 SV=1	HUMAN	2	A0A0G2JIW1
56	3.7	5.92	5.235	5.235	5.235	sp|Q12965|MYO1E_HUMAN	Unconventional myosin-Ie OS=Homo sapiens OX=9606 GN=MYO1E PE=1 SV=2	HUMAN	3	Q12965
57	3.55	3.66	29.55	29.55	29.55	tr|K7EK07|K7EK07_HUMAN	Histone H3 (Fragment) OS=Homo sapiens OX=9606 GN=H3F3B PE=1 SV=1	HUMAN	2	K7EK07
58	3.14	3.24	4.744	4.744	4.744	tr|H3BPE7|H3BPE7_HUMAN	RNA-binding protein FUS OS=Homo sapiens OX=9606 GN=FUS PE=1 SV=1	HUMAN	2	H3BPE7
59	3.05	3.17	3.363	3.363	3.363	tr|A0A286YES1|A0A286YES1_HUMAN	Immunoglobulin heavy constant gamma 3 (Fragment) OS=Homo sapiens OX=9606 GN=IGHG3 PE=1 SV=1	HUMAN	3	A0A286YES1
60	2.34	2.4	12.54	12.54	4.179	sp|P04406|G3P_HUMAN	Glyceraldehyde-3-phosphate dehydrogenase OS=Homo sapiens OX=9606 GN=GAPDH PE=1 SV=3	HUMAN	1	P04406
61	2.11	2.3	31.64	31.64	31.64	tr|I3L3Q7|I3L3Q7_HUMAN	Complement component 1 Q subcomponent-binding protein, mitochondrial (Fragment) OS=Homo sapiens OX=9606 GN=C1QBP PE=1 SV=1	HUMAN	2	I3L3Q7
62	2.03	3.56	10.12	4.578	4.578	tr|K7ERE3|K7ERE3_HUMAN	Keratin, type I cytoskeletal 13 OS=Homo sapiens OX=9606 GN=KRT13 PE=1 SV=1	HUMAN	2	K7ERE3
63	2	16	69.19	69.19	69.19	sp|O14950|ML12B_HUMAN	Myosin regulatory light chain 12B OS=Homo sapiens OX=9606 GN=MYL12B PE=1 SV=2	HUMAN	9	O14950
64	2	13.09	27.06	24.14	24.14	sp|P68032|ACTC_HUMAN	Actin, alpha cardiac muscle 1 OS=Homo sapiens OX=9606 GN=ACTC1 PE=1 SV=1	HUMAN	11	P68032
65	2	6.01	15.09	10.18	10.18	tr|J3KN67|J3KN67_HUMAN	Tropomyosin alpha-3 chain OS=Homo sapiens OX=9606 GN=TPM3 PE=1 SV=1	HUMAN	3	J3KN67
66	2	5.96	2.294	2.294	2.294	sp|P20742|PZP_HUMAN	Pregnancy zone protein OS=Homo sapiens OX=9606 GN=PZP PE=1 SV=4	HUMAN	3	P20742
67	2	5.68	18.22	18.22	14.98	sp|P61981|1433G_HUMAN	14-3-3 protein gamma OS=Homo sapiens OX=9606 GN=YWHAG PE=1 SV=2	HUMAN	4	P61981
68	2	3.66	28.68	28.68	28.68	sp|Q71DI3|H32_HUMAN	Histone H3.2 OS=Homo sapiens OX=9606 GN=HIST2H3A PE=1 SV=3	HUMAN	2	Q71DI3
69	2	3.66	28.68	28.68	28.68	sp|P68431|H31_HUMAN	Histone H3.1 OS=Homo sapiens OX=9606 GN=HIST1H3A PE=1 SV=2	HUMAN	2	P68431
70	2	2.29	2.568	2.568	1.445	sp|P35527|K1C9_HUMAN	Keratin, type I cytoskeletal 9 OS=Homo sapiens OX=9606 GN=KRT9 PE=1 SV=3	HUMAN	1	P35527
71	2	2	4.016	0.9449	0.9449	sp|Q08211|DHX9_HUMAN	ATP-dependent RNA helicase A OS=Homo sapiens OX=9606 GN=DHX9 PE=1 SV=4	HUMAN	1	Q08211
72	2	2	8.856	8.856	8.856	tr|U3KQV3|U3KQV3_HUMAN	Uncharacterized protein (Fragment) OS=Homo sapiens OX=9606 PE=4 SV=8	HUMAN	1	U3KQV3
73	2	2	13.48	13.48	13.48	tr|Q5QPM2|Q5QPM2_HUMAN	RNA-binding protein Raly (Fragment) OS=Homo sapiens OX=9606 GN=RALY PE=1 SV=1	HUMAN	1	Q5QPM2
74	2	2	6.322	6.322	6.322	tr|Q5JVM0|Q5JVM0_HUMAN	Unconventional myosin-VI (Fragment) OS=Homo sapiens OX=9606 GN=MYO6 PE=1 SV=1	HUMAN	1	Q5JVM0
75	2	2	3.432	3.432	3.432	tr|M0R3F1|M0R3F1_HUMAN	Heterogeneous nuclear ribonucleoprotein U-like protein 1 (Fragment) OS=Homo sapiens OX=9606 GN=HNRNPUL1 PE=1 SV=1	HUMAN	1	M0R3F1
76	2	2	3.081	3.081	3.081	tr|M0R2T0|M0R2T0_HUMAN	Heterogeneous nuclear ribonucleoprotein M (Fragment) OS=Homo sapiens OX=9606 GN=HNRNPM PE=1 SV=1	HUMAN	1	M0R2T0
77	2	2	29.11	29.11	29.11	tr|M0R1E7|M0R1E7_HUMAN	Serine/arginine repetitive matrix protein 1 OS=Homo sapiens OX=9606 GN=SRRM1 PE=1 SV=1	HUMAN	1	M0R1E7
78	2	2	15.6	15.6	15.6	tr|K7EQJ5|K7EQJ5_HUMAN	40S ribosomal protein S15 OS=Homo sapiens OX=9606 GN=RPS15 PE=1 SV=2	HUMAN	1	K7EQJ5
79	2	2	7.658	7.658	7.658	tr|K7EJJ5|K7EJJ5_HUMAN	Clathrin heavy chain 1 (Fragment) OS=Homo sapiens OX=9606 GN=CLTC PE=1 SV=1	HUMAN	1	K7EJJ5
80	2	2	16.67	16.67	16.67	tr|K7EJB5|K7EJB5_HUMAN	Small nuclear ribonucleoprotein Sm D2 OS=Homo sapiens OX=9606 GN=SNRPD2 PE=1 SV=1	HUMAN	1	K7EJB5
81	2	2	26.67	26.67	26.67	tr|J3QLI9|J3QLI9_HUMAN	Small nuclear ribonucleoprotein Sm D1 OS=Homo sapiens OX=9606 GN=SNRPD1 PE=1 SV=1	HUMAN	1	J3QLI9
82	2	2	17.07	17.07	17.07	tr|J3KST2|J3KST2_HUMAN	Testis-specific Y-encoded-like protein 2 (Fragment) OS=Homo sapiens OX=9606 GN=TSPYL2 PE=1 SV=1	HUMAN	1	J3KST2
83	2	2	19.23	19.23	19.23	tr|I3L3P5|I3L3P5_HUMAN	Protein disulfide-isomerase (Fragment) OS=Homo sapiens OX=9606 GN=P4HB PE=1 SV=1	HUMAN	1	I3L3P5
84	2	2	10.08	10.08	10.08	tr|H0YJB9|H0YJB9_HUMAN	RNA transcription, translation and transport factor protein (Fragment) OS=Homo sapiens OX=9606 GN=RTRAF PE=1 SV=1	HUMAN	1	H0YJB9
85	2	2	2.819	2.819	2.819	tr|G3V529|G3V529_HUMAN	ATP-dependent RNA helicase DDX24 OS=Homo sapiens OX=9606 GN=DDX24 PE=1 SV=1	HUMAN	1	G3V529
86	2	2	7.5	7.5	7.5	tr|F8WE65|F8WE65_HUMAN	Peptidyl-prolyl cis-trans isomerase OS=Homo sapiens OX=9606 GN=PPIA PE=1 SV=1	HUMAN	1	F8WE65
87	2	2	11.11	11.11	11.11	tr|F8W6P5|F8W6P5_HUMAN	Hemoglobin subunit beta (Fragment) OS=Homo sapiens OX=9606 GN=HBB PE=1 SV=1	HUMAN	1	F8W6P5
88	2	2	15.48	15.48	15.48	tr|F8VR50|F8VR50_HUMAN	Actin-related protein 2/3 complex subunit 3 (Fragment) OS=Homo sapiens OX=9606 GN=ARPC3 PE=1 SV=1	HUMAN	1	F8VR50
89	2	2	10.2	10.2	10.2	tr|E9PR30|E9PR30_HUMAN	40S ribosomal protein S30 OS=Homo sapiens OX=9606 GN=FAU PE=1 SV=1	HUMAN	1	E9PR30
90	2	2	5.4	5.4	5.4	tr|E9PNE6|E9PNE6_HUMAN	Heat shock cognate 71 kDa protein OS=Homo sapiens OX=9606 GN=HSPA8 PE=1 SV=1	HUMAN	1	E9PNE6
91	2	2	2.418	2.418	2.418	tr|E9PMV1|E9PMV1_HUMAN	Plectin (Fragment) OS=Homo sapiens OX=9606 GN=PLEC PE=1 SV=1	HUMAN	1	E9PMV1
92	2	2	13.31	13.31	13.31	tr|E9PCX2|E9PCX2_HUMAN	Aldose reductase OS=Homo sapiens OX=9606 GN=AKR1B1 PE=1 SV=1	HUMAN	1	E9PCX2
93	2	2	9.848	9.848	9.848	tr|E9PB61|E9PB61_HUMAN	THO complex subunit 4 OS=Homo sapiens OX=9606 GN=ALYREF PE=1 SV=1	HUMAN	1	E9PB61
94	2	2	1.633	1.633	1.633	tr|D6RD46|D6RD46_HUMAN	LIM and calponin homology domains-containing protein 1 OS=Homo sapiens OX=9606 GN=LIMCH1 PE=1 SV=1	HUMAN	1	D6RD46
95	2	2	8.642	8.642	8.642	tr|C9JDQ8|C9JDQ8_HUMAN	EH domain-containing protein 1 (Fragment) OS=Homo sapiens OX=9606 GN=EHD1 PE=1 SV=1	HUMAN	1	C9JDQ8
96	2	2	9.286	9.286	9.286	tr|A2A299|A2A299_HUMAN	Protein-glutamine gamma-glutamyltransferase 2 (Fragment) OS=Homo sapiens OX=9606 GN=TGM2 PE=1 SV=8	HUMAN	1	A2A299
97	2	2	7.843	7.843	7.843	sp|Q9BPX5|ARP5L_HUMAN	Actin-related protein 2/3 complex subunit 5-like protein OS=Homo sapiens OX=9606 GN=ARPC5L PE=1 SV=1	HUMAN	1	Q9BPX5
98	2	2	13.84	13.84	13.84	sp|Q6RW13|ATRAP_HUMAN	Type-1 angiotensin II receptor-associated protein OS=Homo sapiens OX=9606 GN=AGTRAP PE=1 SV=1	HUMAN	1	Q6RW13
99	2	2	4.943	4.943	4.943	sp|P62701|RS4X_HUMAN	40S ribosomal protein S4, X isoform OS=Homo sapiens OX=9606 GN=RPS4X PE=1 SV=2	HUMAN	1	P62701
100	2	2	7.692	7.692	7.692	sp|P62266|RS23_HUMAN	40S ribosomal protein S23 OS=Homo sapiens OX=9606 GN=RPS23 PE=1 SV=3	HUMAN	1	P62266
101	2	2	3.976	3.976	3.976	sp|P62140|PP1B_HUMAN	Serine/threonine-protein phosphatase PP1-beta catalytic subunit OS=Homo sapiens OX=9606 GN=PPP1CB PE=1 SV=3	HUMAN	1	P62140
102	2	2	2.433	2.433	2.433	sp|P38919|IF4A3_HUMAN	Eukaryotic initiation factor 4A-III OS=Homo sapiens OX=9606 GN=EIF4A3 PE=1 SV=4	HUMAN	1	P38919
103	2	2	1.88	1.88	1.88	sp|P10696|PPBN_HUMAN	Alkaline phosphatase, placental-like OS=Homo sapiens OX=9606 GN=ALPPL2 PE=2 SV=4	HUMAN	1	P10696
104	2	2	4.362	4.362	4.362	sp|P05141|ADT2_HUMAN	ADP/ATP translocase 2 OS=Homo sapiens OX=9606 GN=SLC25A5 PE=1 SV=7	HUMAN	1	P05141
105	2	2	0.8895	0.8895	0.8895	sp|O75643|U520_HUMAN	U5 small nuclear ribonucleoprotein 200 kDa helicase OS=Homo sapiens OX=9606 GN=SNRNP200 PE=1 SV=2	HUMAN	1	O75643
106	2	2	2.89	2.89	2.89	sp|O43823|AKAP8_HUMAN	A-kinase anchor protein 8 OS=Homo sapiens OX=9606 GN=AKAP8 PE=1 SV=1	HUMAN	1	O43823
107	2	2	7.947	7.947	7.947	sp|O15511|ARPC5_HUMAN	Actin-related protein 2/3 complex subunit 5 OS=Homo sapiens OX=9606 GN=ARPC5 PE=1 SV=3	HUMAN	1	O15511

## Sheet: IgG_in-solution
N	Unused	Total	%Cov	%Cov(50)	%Cov(95)	Accession	Name	Species	Peptides(95%)	UniProt ID
1	114.06	114.06	39.13	37.55	36.43	sp|P35579|MYH9_HUMAN	Myosin-9 OS=Homo sapiens OX=9606 GN=MYH9 PE=1 SV=4	HUMAN	61	P35579
2	33.15	33.15	20.87	19.33	19.33	tr|E9PDF6|E9PDF6_HUMAN	Unconventional myosin-Ib OS=Homo sapiens OX=9606 GN=MYO1B PE=1 SV=1	HUMAN	18	E9PDF6
3	24.84	24.84	55.2	55.2	48.8	sp|P63261|ACTG_HUMAN	Actin, cytoplasmic 2 OS=Homo sapiens OX=9606 GN=ACTG1 PE=1 SV=1	HUMAN	18	P63261
4	21.28	21.28	42.03	40.58	34.99	sp|P05787|K2C8_HUMAN	Keratin, type II cytoskeletal 8 OS=Homo sapiens OX=9606 GN=KRT8 PE=1 SV=7	HUMAN	10	P05787
5	19.09	21.19	17.13	15.78	13.47	tr|F5H6E2|F5H6E2_HUMAN	Unconventional myosin-Ic OS=Homo sapiens OX=9606 GN=MYO1C PE=1 SV=1	HUMAN	10	F5H6E2
6	18.16	20.27	24.84	24.84	20.96	sp|P04264|K2C1_HUMAN	Keratin, type II cytoskeletal 1 OS=Homo sapiens OX=9606 GN=KRT1 PE=1 SV=6	HUMAN	9	P04264
7	14.32	14.32	19.52	19.18	17.98	sp|P13645|K1C10_HUMAN	Keratin, type I cytoskeletal 10 OS=Homo sapiens OX=9606 GN=KRT10 PE=1 SV=6	HUMAN	7	P13645
8	13.82	13.85	47.37	47.37	47.37	tr|J3KND3|J3KND3_HUMAN	Myosin light polypeptide 6 OS=Homo sapiens OX=9606 GN=MYL6 PE=1 SV=1	HUMAN	7	J3KND3
9	12.85	22.96	8.502	8.502	8.502	sp|P35580|MYH10_HUMAN	Myosin-10 OS=Homo sapiens OX=9606 GN=MYH10 PE=1 SV=3	HUMAN	12	P35580
10	12.39	12.4	62.15	62.15	56.5	tr|J3QRS3|J3QRS3_HUMAN	Myosin regulatory light chain 12A OS=Homo sapiens OX=9606 GN=MYL12A PE=1 SV=1	HUMAN	7	J3QRS3
11	8.26	8.26	47.06	47.06	47.06	tr|H0Y7A7|H0Y7A7_HUMAN	Calmodulin-2 (Fragment) OS=Homo sapiens OX=9606 GN=CALM2 PE=1 SV=1	HUMAN	5	H0Y7A7
12	8.03	8.03	6.581	5.156	5.156	sp|P01023|A2MG_HUMAN	Alpha-2-macroglobulin OS=Homo sapiens OX=9606 GN=A2M PE=1 SV=3	HUMAN	4	P01023
13	8.01	8.29	17.59	16.2	14.58	sp|Q04695|K1C17_HUMAN	Keratin, type I cytoskeletal 17 OS=Homo sapiens OX=9606 GN=KRT17 PE=1 SV=2	HUMAN	4	Q04695
14	8	10.65	11.27	10.17	8.92	sp|P35908|K22E_HUMAN	Keratin, type II cytoskeletal 2 epidermal OS=Homo sapiens OX=9606 GN=KRT2 PE=1 SV=2	HUMAN	5	P35908
15	8	8	8.252	8.252	8.252	sp|P20592|MX2_HUMAN	Interferon-induced GTP-binding protein Mx2 OS=Homo sapiens OX=9606 GN=MX2 PE=1 SV=1	HUMAN	4	P20592
16	7.28	7.44	15.86	13.22	13.22	tr|H0YA55|H0YA55_HUMAN	Serum albumin (Fragment) OS=Homo sapiens OX=9606 GN=ALB PE=1 SV=1	HUMAN	4	H0YA55
17	6.62	6.64	40.78	40.78	29.13	sp|P62805|H4_HUMAN	Histone H4 OS=Homo sapiens OX=9606 GN=HIST1H4A PE=1 SV=2	HUMAN	3	P62805
18	6.55	6.59	16.81	16.81	12.5	tr|Q5HYB6|Q5HYB6_HUMAN	Epididymis luminal protein 189 OS=Homo sapiens OX=9606 GN=TPM3 PE=1 SV=1	HUMAN	3	Q5HYB6
19	6.15	6.17	46.92	46.92	24.62	sp|Q8IUE6|H2A2B_HUMAN	Histone H2A type 2-B OS=Homo sapiens OX=9606 GN=HIST2H2AB PE=1 SV=3	HUMAN	3	Q8IUE6
20	6	8.17	15.78	14.29	10.23	sp|P08729|K2C7_HUMAN	Keratin, type II cytoskeletal 7 OS=Homo sapiens OX=9606 GN=KRT7 PE=1 SV=5	HUMAN	4	P08729
21	6	6.25	12.02	12.02	10.23	tr|F8VZY9|F8VZY9_HUMAN	Keratin, type I cytoskeletal 18 OS=Homo sapiens OX=9606 GN=KRT18 PE=1 SV=1	HUMAN	3	F8VZY9
22	5.17	5.21	18.29	18.29	18.29	tr|F8VVB9|F8VVB9_HUMAN	Tubulin alpha-1B chain (Fragment) OS=Homo sapiens OX=9606 GN=TUBA1B PE=1 SV=8	HUMAN	3	F8VVB9
23	4.64	4.75	21.33	21.33	21.33	sp|P52907|CAZA1_HUMAN	F-actin-capping protein subunit alpha-1 OS=Homo sapiens OX=9606 GN=CAPZA1 PE=1 SV=3	HUMAN	4	P52907
24	4.37	4.41	12.78	12.78	11.03	tr|A0A0A0MS08|A0A0A0MS08_HUMAN	Immunoglobulin heavy constant gamma 1 (Fragment) OS=Homo sapiens OX=9606 GN=IGHG1 PE=1 SV=1	HUMAN	3	A0A0A0MS08
25	4.11	6.17	18.66	18.66	11.62	tr|Q5TCU3|Q5TCU3_HUMAN	Tropomyosin beta chain OS=Homo sapiens OX=9606 GN=TPM2 PE=1 SV=1	HUMAN	3	Q5TCU3
26	4	4	4.875	4.084	4.084	sp|Q9UHB6|LIMA1_HUMAN	LIM domain and actin-binding protein 1 OS=Homo sapiens OX=9606 GN=LIMA1 PE=1 SV=1	HUMAN	2	Q9UHB6
27	4	4	12.9	12.9	12.9	tr|Q5ST81|Q5ST81_HUMAN	Tubulin beta chain OS=Homo sapiens OX=9606 GN=TUBB PE=1 SV=1	HUMAN	2	Q5ST81
28	4	4	13.17	13.17	13.17	tr|H7C0A3|H7C0A3_HUMAN	ARPC4-TTLL3 readthrough (Fragment) OS=Homo sapiens OX=9606 GN=ARPC4-TTLL3 PE=4 SV=1	HUMAN	2	H7C0A3
29	4	4	7.534	7.534	7.534	tr|H3BNC9|H3BNC9_HUMAN	Uncharacterized protein OS=Homo sapiens OX=9606 PE=4 SV=2	HUMAN	2	H3BNC9
30	4	4	12.5	12.5	12.5	tr|E9PN89|E9PN89_HUMAN	Heat shock cognate 71 kDa protein (Fragment) OS=Homo sapiens OX=9606 GN=HSPA8 PE=1 SV=1	HUMAN	2	E9PN89
31	4	4	5.722	5.722	5.722	tr|B4DXW1|B4DXW1_HUMAN	Actin-related protein 3 OS=Homo sapiens OX=9606 GN=ACTR3 PE=1 SV=1	HUMAN	2	B4DXW1
32	4	4	11.63	11.63	11.63	tr|B1AK88|B1AK88_HUMAN	Capping protein (Actin filament) muscle Z-line, beta, isoform CRA_d OS=Homo sapiens OX=9606 GN=CAPZB PE=1 SV=1	HUMAN	2	B1AK88
33	4	4	9.07	9.07	9.07	tr|A0A087WVQ9|A0A087WVQ9_HUMAN	Elongation factor 1-alpha 1 OS=Homo sapiens OX=9606 GN=EEF1A1 PE=1 SV=1	HUMAN	2	A0A087WVQ9
34	3.92	4	4.913	4.913	4.913	tr|F8VZN8|F8VZN8_HUMAN	Protein phosphatase 1 regulatory subunit 12A (Fragment) OS=Homo sapiens OX=9606 GN=PPP1R12A PE=1 SV=1	HUMAN	2	F8VZN8
35	3.44	3.73	26.19	26.19	19.05	sp|Q8N257|H2B3B_HUMAN	Histone H2B type 3-B OS=Homo sapiens OX=9606 GN=HIST3H2BB PE=1 SV=3	HUMAN	3	Q8N257
36	3.18	3.39	4.744	4.744	4.744	tr|H3BPE7|H3BPE7_HUMAN	RNA-binding protein FUS OS=Homo sapiens OX=9606 GN=FUS PE=1 SV=1	HUMAN	2	H3BPE7
37	2.07	4.11	39.34	39.34	15.57	tr|C9J0D1|C9J0D1_HUMAN	Histone H2A OS=Homo sapiens OX=9606 GN=H2AFV PE=1 SV=1	HUMAN	2	C9J0D1
38	2	12.4	63.95	63.95	58.14	sp|O14950|ML12B_HUMAN	Myosin regulatory light chain 12B OS=Homo sapiens OX=9606 GN=MYL12B PE=1 SV=2	HUMAN	7	O14950
39	2	6	8.896	8.896	8.896	tr|Q6ZN40|Q6ZN40_HUMAN	Tropomyosin 1 (Alpha), isoform CRA_f OS=Homo sapiens OX=9606 GN=TPM1 PE=1 SV=1	HUMAN	3	Q6ZN40
40	2	4.21	7.188	5.92	4.44	sp|P08779|K1C16_HUMAN	Keratin, type I cytoskeletal 16 OS=Homo sapiens OX=9606 GN=KRT16 PE=1 SV=4	HUMAN	2	P08779
41	2	2	6.322	6.322	6.322	tr|Q5JVM0|Q5JVM0_HUMAN	Unconventional myosin-VI (Fragment) OS=Homo sapiens OX=9606 GN=MYO6 PE=1 SV=1	HUMAN	1	Q5JVM0
42	2	2	18.4	18.4	18.4	tr|M0R192|M0R192_HUMAN	Flavin reductase (NADPH) OS=Homo sapiens OX=9606 GN=BLVRB PE=1 SV=1	HUMAN	1	M0R192
43	2	2	15.6	15.6	15.6	tr|K7EQJ5|K7EQJ5_HUMAN	40S ribosomal protein S15 OS=Homo sapiens OX=9606 GN=RPS15 PE=1 SV=2	HUMAN	1	K7EQJ5
44	2	2	0.9217	0.9217	0.9217	tr|H0YLE8|H0YLE8_HUMAN	Ras GTPase-activating-like protein IQGAP1 OS=Homo sapiens OX=9606 GN=IQGAP1 PE=1 SV=1	HUMAN	1	H0YLE8
45	2	2	12.14	12.14	12.14	tr|H0YAS8|H0YAS8_HUMAN	Clusterin (Fragment) OS=Homo sapiens OX=9606 GN=CLU PE=1 SV=1	HUMAN	1	H0YAS8
46	2	2	1.2	1.2	1.2	tr|H0Y8P3|H0Y8P3_HUMAN	LIM and calponin homology domains-containing protein 1 (Fragment) OS=Homo sapiens OX=9606 GN=LIMCH1 PE=1 SV=1	HUMAN	1	H0Y8P3
47	2	2	10.91	10.91	10.91	tr|G3V1N2|G3V1N2_HUMAN	HCG1745306, isoform CRA_a OS=Homo sapiens OX=9606 GN=HBA2 PE=1 SV=1	HUMAN	1	G3V1N2
48	2	2	3.263	3.263	3.263	tr|F8WCZ6|F8WCZ6_HUMAN	Complement C1s subcomponent OS=Homo sapiens OX=9606 GN=C1S PE=1 SV=1	HUMAN	1	F8WCZ6
49	2	2	11.11	11.11	11.11	tr|F8W6P5|F8W6P5_HUMAN	Hemoglobin subunit beta (Fragment) OS=Homo sapiens OX=9606 GN=HBB PE=1 SV=1	HUMAN	1	F8W6P5
50	2	2	6.984	6.984	6.984	tr|F5H0C8|F5H0C8_HUMAN	Gamma-enolase OS=Homo sapiens OX=9606 GN=ENO2 PE=1 SV=1	HUMAN	1	F5H0C8
51	2	2	0.7656	0.7656	0.7656	tr|F5GXS0|F5GXS0_HUMAN	Complement C4-B OS=Homo sapiens OX=9606 GN=C4B PE=1 SV=1	HUMAN	1	F5GXS0
52	2	2	1.48	1.48	1.48	tr|E9PFZ2|E9PFZ2_HUMAN	Ceruloplasmin OS=Homo sapiens OX=9606 GN=CP PE=1 SV=1	HUMAN	1	E9PFZ2
53	2	2	28.18	28.18	28.18	tr|E7EQ97|E7EQ97_HUMAN	ATP synthase F(0) complex subunit C1, mitochondrial OS=Homo sapiens OX=9606 GN=ATP5MC1 PE=3 SV=1	HUMAN	1	E7EQ97
54	2	2	3.831	3.831	3.831	tr|A0A087WUI2|A0A087WUI2_HUMAN	Heterogeneous nuclear ribonucleoproteins A2/B1 OS=Homo sapiens OX=9606 GN=HNRNPA2B1 PE=1 SV=1	HUMAN	1	A0A087WUI2
55	2	2	3.976	3.976	3.976	sp|P62140|PP1B_HUMAN	Serine/threonine-protein phosphatase PP1-beta catalytic subunit OS=Homo sapiens OX=9606 GN=PPP1CB PE=1 SV=3	HUMAN	1	P62140
56	2	2	1.445	1.445	1.445	sp|P35527|K1C9_HUMAN	Keratin, type I cytoskeletal 9 OS=Homo sapiens OX=9606 GN=KRT9 PE=1 SV=3	HUMAN	1	P35527
57	2	2	3.147	3.147	3.147	sp|P13639|EF2_HUMAN	Elongation factor 2 OS=Homo sapiens OX=9606 GN=EEF2 PE=1 SV=4	HUMAN	1	P13639
